# Supplementary material for: Resolution-agnostic tissue segmentation in whole-slide histopathology images with convolutional neural networks
Source: PeerJ. 2019 Dec 17;7:e8242. doi: 10.7717/peerj.8242 (PMC6924324; doi:10.7717/peerj.8242)
Supplement: Supplemental Information 1 [file peerj-07-8242-s001.zip]

Archive with 148 entries (121 files):
- wsi_tissue_segmentation_source_code/
- wsi_tissue_segmentation_source_code/config/
- wsi_tissue_segmentation_source_code/config/fcnn_a_config.yaml
- wsi_tissue_segmentation_source_code/config/fcnn_b_config.yaml
- wsi_tissue_segmentation_source_code/config/fcnn_c_config.yaml
- wsi_tissue_segmentation_source_code/config/fcnn_d_config.yaml
- wsi_tissue_segmentation_source_code/data/
- wsi_tissue_segmentation_source_code/data/development_dataset.yaml
- wsi_tissue_segmentation_source_code/data/dissimilar_dataset.yaml
- wsi_tissue_segmentation_source_code/docker/
- wsi_tissue_segmentation_source_code/docker/Dockerfile
- wsi_tissue_segmentation_source_code/docker/install_asap.sh
- wsi_tissue_segmentation_source_code/docker/install_project.sh
- wsi_tissue_segmentation_source_code/docker/run.sh
- wsi_tissue_segmentation_source_code/notebook.ipynb
- wsi_tissue_segmentation_source_code/README.md
- wsi_tissue_segmentation_source_code/source/
- wsi_tissue_segmentation_source_code/source/digitalpathology/
- wsi_tissue_segmentation_source_code/source/digitalpathology/augmenters/
- wsi_tissue_segmentation_source_code/source/digitalpathology/augmenters/augmenterbase.py
- wsi_tissue_segmentation_source_code/source/digitalpathology/augmenters/augmenterpool.py
- wsi_tissue_segmentation_source_code/source/digitalpathology/augmenters/color/
- wsi_tissue_segmentation_source_code/source/digitalpathology/augmenters/color/coloraugmenterbase.py
- wsi_tissue_segmentation_source_code/source/digitalpathology/augmenters/color/contrastaugmenter.py
- wsi_tissue_segmentation_source_code/source/digitalpathology/augmenters/color/hedcoloraugmenter.py
- wsi_tissue_segmentation_source_code/source/digitalpathology/augmenters/color/hsbcoloraugmenter.py
- wsi_tissue_segmentation_source_code/source/digitalpathology/augmenters/color/__init__.py
- wsi_tissue_segmentation_source_code/source/digitalpathology/augmenters/noise/
- wsi_tissue_segmentation_source_code/source/digitalpathology/augmenters/noise/additiveguassiannoiseaugmenter.py
- wsi_tissue_segmentation_source_code/source/digitalpathology/augmenters/noise/gaussianbluraugmenter.py
- wsi_tissue_segmentation_source_code/source/digitalpathology/augmenters/noise/noiseaugmenterbase.py
- wsi_tissue_segmentation_source_code/source/digitalpathology/augmenters/noise/__init__.py
- wsi_tissue_segmentation_source_code/source/digitalpathology/augmenters/passthroughaugmenter.py
- wsi_tissue_segmentation_source_code/source/digitalpathology/augmenters/spatial/
- wsi_tissue_segmentation_source_code/source/digitalpathology/augmenters/spatial/elasticagumenter.py
- wsi_tissue_segmentation_source_code/source/digitalpathology/augmenters/spatial/flipaugmenter.py
- wsi_tissue_segmentation_source_code/source/digitalpathology/augmenters/spatial/rotate90augmenter.py
- wsi_tissue_segmentation_source_code/source/digitalpathology/augmenters/spatial/scalingaugmenter.py
- wsi_tissue_segmentation_source_code/source/digitalpathology/augmenters/spatial/spatialaugmenterbase.py
- wsi_tissue_segmentation_source_code/source/digitalpathology/augmenters/spatial/__init__.py
- wsi_tissue_segmentation_source_code/source/digitalpathology/augmenters/__init__.py
- wsi_tissue_segmentation_source_code/source/digitalpathology/batch/
- wsi_tissue_segmentation_source_code/source/digitalpathology/batch/batchgenerator.py
- wsi_tissue_segmentation_source_code/source/digitalpathology/batch/batchsampler.py
- wsi_tissue_segmentation_source_code/source/digitalpathology/batch/batchsamplerdaemon.py
- wsi_tissue_segmentation_source_code/source/digitalpathology/batch/batchsource.py
- wsi_tissue_segmentation_source_code/source/digitalpathology/batch/__init__.py
- wsi_tissue_segmentation_source_code/source/digitalpathology/classification/
- wsi_tissue_segmentation_source_code/source/digitalpathology/classification/imageclassifier.py
- wsi_tissue_segmentation_source_code/source/digitalpathology/classification/wholeslideimageclassifier.py
- wsi_tissue_segmentation_source_code/source/digitalpathology/classification/__init__.py
- wsi_tissue_segmentation_source_code/source/digitalpathology/errors/
- wsi_tissue_segmentation_source_code/source/digitalpathology/errors/augmentationerrors.py
- wsi_tissue_segmentation_source_code/source/digitalpathology/errors/buffererrors.py
- wsi_tissue_segmentation_source_code/source/digitalpathology/errors/configerrors.py
- wsi_tissue_segmentation_source_code/source/digitalpathology/errors/dataerrors.py
- wsi_tissue_segmentation_source_code/source/digitalpathology/errors/errorbase.py
- wsi_tissue_segmentation_source_code/source/digitalpathology/errors/imageerrors.py
- wsi_tissue_segmentation_source_code/source/digitalpathology/errors/labelerrors.py
- wsi_tissue_segmentation_source_code/source/digitalpathology/errors/modelerrors.py
- wsi_tissue_segmentation_source_code/source/digitalpathology/errors/normalizationerrors.py
- wsi_tissue_segmentation_source_code/source/digitalpathology/errors/processerrors.py
- wsi_tissue_segmentation_source_code/source/digitalpathology/errors/processingerrors.py
- wsi_tissue_segmentation_source_code/source/digitalpathology/errors/staterrors.py
- wsi_tissue_segmentation_source_code/source/digitalpathology/errors/systemerrors.py
- wsi_tissue_segmentation_source_code/source/digitalpathology/errors/trainingerrors.py
- wsi_tissue_segmentation_source_code/source/digitalpathology/errors/weighterrors.py
- wsi_tissue_segmentation_source_code/source/digitalpathology/errors/__init__.py
- wsi_tissue_segmentation_source_code/source/digitalpathology/execution/
- wsi_tissue_segmentation_source_code/source/digitalpathology/execution/experimentcommander.py
- wsi_tissue_segmentation_source_code/source/digitalpathology/execution/networktrainer.py
- wsi_tissue_segmentation_source_code/source/digitalpathology/execution/__init__.py
- wsi_tissue_segmentation_source_code/source/digitalpathology/image/
- wsi_tissue_segmentation_source_code/source/digitalpathology/image/annotationconverter.py
- wsi_tissue_segmentation_source_code/source/digitalpathology/image/imagereader.py
- wsi_tissue_segmentation_source_code/source/digitalpathology/image/imagewriter.py
- wsi_tissue_segmentation_source_code/source/digitalpathology/image/__init__.py
- wsi_tissue_segmentation_source_code/source/digitalpathology/label/
- wsi_tissue_segmentation_source_code/source/digitalpathology/label/labelmapper.py
- wsi_tissue_segmentation_source_code/source/digitalpathology/label/__init__.py
- wsi_tissue_segmentation_source_code/source/digitalpathology/mask/
- wsi_tissue_segmentation_source_code/source/digitalpathology/mask/maskstats.py
- wsi_tissue_segmentation_source_code/source/digitalpathology/mask/randomizer.py
- wsi_tissue_segmentation_source_code/source/digitalpathology/mask/__init__.py
- wsi_tissue_segmentation_source_code/source/digitalpathology/models/
- wsi_tissue_segmentation_source_code/source/digitalpathology/models/keras/
- wsi_tissue_segmentation_source_code/source/digitalpathology/models/keras/kerasmodelbase.py
- wsi_tissue_segmentation_source_code/source/digitalpathology/models/keras/naturenet.py
- wsi_tissue_segmentation_source_code/source/digitalpathology/models/keras/__init__.py
- wsi_tissue_segmentation_source_code/source/digitalpathology/models/modelbase.py
- wsi_tissue_segmentation_source_code/source/digitalpathology/models/__init__.py
- wsi_tissue_segmentation_source_code/source/digitalpathology/normalizers/
- wsi_tissue_segmentation_source_code/source/digitalpathology/normalizers/generalnormalizer.py
- wsi_tissue_segmentation_source_code/source/digitalpathology/normalizers/normalizerbase.py
- wsi_tissue_segmentation_source_code/source/digitalpathology/normalizers/passthroughnormalizer.py
- wsi_tissue_segmentation_source_code/source/digitalpathology/normalizers/rgbnormalizer.py
- wsi_tissue_segmentation_source_code/source/digitalpathology/normalizers/rgbtozeroonenormalizer.py
- wsi_tissue_segmentation_source_code/source/digitalpathology/normalizers/__init__.py
- wsi_tissue_segmentation_source_code/source/digitalpathology/patch/
- wsi_tissue_segmentation_source_code/source/digitalpathology/patch/patchbuffer.py
- wsi_tissue_segmentation_source_code/source/digitalpathology/patch/patchsampler.py
- wsi_tissue_segmentation_source_code/source/digitalpathology/patch/patchsamplerdaemon.py
- wsi_tissue_segmentation_source_code/source/digitalpathology/patch/patchsource.py
- wsi_tissue_segmentation_source_code/source/digitalpathology/patch/__init__.py
- wsi_tissue_segmentation_source_code/source/digitalpathology/processing/
- wsi_tissue_segmentation_source_code/source/digitalpathology/processing/annotation.py
- wsi_tissue_segmentation_source_code/source/digitalpathology/processing/arithmetic.py
- wsi_tissue_segmentation_source_code/source/digitalpathology/processing/comparison.py
- wsi_tissue_segmentation_source_code/source/digitalpathology/processing/evaluate.py
- wsi_tissue_segmentation_source_code/source/digitalpathology/processing/inference.py
- wsi_tissue_segmentation_source_code/source/digitalpathology/processing/plainimage.py
- wsi_tissue_segmentation_source_code/source/digitalpathology/processing/regions.py
- wsi_tissue_segmentation_source_code/source/digitalpathology/processing/stainnormalization.py
- wsi_tissue_segmentation_source_code/source/digitalpathology/processing/threshold.py
- wsi_tissue_segmentation_source_code/source/digitalpathology/processing/traditional.py
- wsi_tissue_segmentation_source_code/source/digitalpathology/processing/zoom.py
- wsi_tissue_segmentation_source_code/source/digitalpathology/processing/__init__.py
- wsi_tissue_segmentation_source_code/source/digitalpathology/stats/
- wsi_tissue_segmentation_source_code/source/digitalpathology/stats/statshandler.py
- wsi_tissue_segmentation_source_code/source/digitalpathology/stats/__init__.py
- wsi_tissue_segmentation_source_code/source/digitalpathology/utils/
- wsi_tissue_segmentation_source_code/source/digitalpathology/utils/anonymize.py
- wsi_tissue_segmentation_source_code/source/digitalpathology/utils/convert.py
- wsi_tissue_segmentation_source_code/source/digitalpathology/utils/dataconfig.py
- wsi_tissue_segmentation_source_code/source/digitalpathology/utils/foldercontent.py
- wsi_tissue_segmentation_source_code/source/digitalpathology/utils/gitrepo.py
- wsi_tissue_segmentation_source_code/source/digitalpathology/utils/imagefile.py
- wsi_tissue_segmentation_source_code/source/digitalpathology/utils/loggers.py
- wsi_tissue_segmentation_source_code/source/digitalpathology/utils/network.py
- wsi_tissue_segmentation_source_code/source/digitalpathology/utils/population.py
- wsi_tissue_segmentation_source_code/source/digitalpathology/utils/serialize.py
- wsi_tissue_segmentation_source_code/source/digitalpathology/utils/trace.py
- wsi_tissue_segmentation_source_code/source/digitalpathology/utils/__init__.py
- wsi_tissue_segmentation_source_code/source/digitalpathology/weight/
- wsi_tissue_segmentation_source_code/source/digitalpathology/weight/cleanweightmapper.py
- wsi_tissue_segmentation_source_code/source/digitalpathology/weight/normalizing/
- wsi_tissue_segmentation_source_code/source/digitalpathology/weight/normalizing/batchweightmapper.py
- wsi_tissue_segmentation_source_code/source/digitalpathology/weight/normalizing/normalizingweightmapperbase.py
- wsi_tissue_segmentation_source_code/source/digitalpathology/weight/normalizing/patchweightmapper.py
- wsi_tissue_segmentation_source_code/source/digitalpathology/weight/normalizing/__init__.py
- wsi_tissue_segmentation_source_code/source/digitalpathology/weight/weightmapperbase.py
- wsi_tissue_segmentation_source_code/source/digitalpathology/weight/__init__.py
- wsi_tissue_segmentation_source_code/source/digitalpathology/__init__.py
- wsi_tissue_segmentation_source_code/source/scripts/
- wsi_tissue_segmentation_source_code/source/scripts/addmargins.py
- wsi_tissue_segmentation_source_code/source/scripts/applynetwork.py
- wsi_tissue_segmentation_source_code/source/scripts/evaluatenetwork.py
- wsi_tissue_segmentation_source_code/source/scripts/trainnetwork.py
