# Supplementary material for: Resolution-agnostic tissue segmentation in whole-slide histopathology images with convolutional neural networks
Source: PeerJ. 2019 Dec 17;7:e8242. doi: 10.7717/peerj.8242 (PMC6924324; doi:10.7717/peerj.8242)
Supplement: Supplemental Information 1 [file peerj-07-8242-s001.zip › wsi_tissue_segmentation_source_code/config/fcnn_d_config.yaml]

model:
    backend: 'keras'
    type: 'naturenet'
    name: 'naturenet7_tb'
    description: 'NatureNet for tissue-background segmentation of whole-slide images.'
    branching factor: 4
    dropout layers: 0
    dropout probability: 0.5
    batch norm: false
    L2 lambda: 0.00001
    channels first: false
system:
    process count: 2.0
    pool size: 100
    multi-threaded: true
    ipc chunk size: 10000
    join timeout secs: 30
    response timeout secs: 1800
    poll timeout secs: 1800
training:
    epoch count: 100
    metric name: 'validation accuracy'
    higher is better: true
    averaging length: 4
    source step length: 0
    iteration log percent: 0.2
    buffer chunk size: 10000
    learning:
        learning rate: 0.0001
        learning rate decay:
            enabled: true
            update factor: 0.5
            plateau length: 4
        stop plateau:
            enabled: true
            plateau length: 16
    boosting:
        enabled: false
        buffer mode switch: 50
        difficult threshold: 0.5
        difficult update ratio: 0.5
    iterations:
        training:
            repetition count: 128
            iteration count: 200
            batch size: 32
        validation:
            repetition count: 32
            iteration count: 200
            batch size: 32
data:
    images:
        patch shapes:
            0.5: [128, 128]
            1.0: [128, 128]
            2.0: [128, 128]
            4.0: [128, 128]
            8.0: [128, 128]
        channels: [0, 1, 2]
    labels:
        mask pixel spacing: 2.0
        label mode: 'central'
        label map:
            1: 0
            2: 0
            3: 0
            4: 0
            5: 1
            6: 1
        label ratios:
            1: 10
            2: 10
            3: 10
            4: 10
            5: 50
            6: 10
        strict selection: true
        one hot: true
    spacing tolerance: 0.25
    normalization:
        enabled: true
        type: 'rgb_to_0-1'
    weight mapping:
        enabled: false
    categories:
        breast/hne: 1.0
        breast_lymph_node/ck8-18: 1.0
        breast_lymph_node/hne: 1.0
        kidney/pas: 1.0
        kidney/sirius_red: 1.0
        lung/hne: 1.0
        rectum/hne: 1.0
        tongue/ae1ae3: 1.0
        tongue/hne: 1.0
        tongue/ki67: 1.0
    purposes:
        training: 5.0
        validation: 2.0
    resources:
        workers:
            training: 1.0
            validation: 1.0
        samplers:
            training: 1.0
            validation: 1.0
augmentation:
    training:
        - group: 'spatial'
          random: false
          items:
              - type: 'flip'
                flips: ['none', 'horizontal']
              - type: 'rotate_90'
                rotations: [0, 1, 2, 3]
              - type: 'scale'
                scaling: [0.75, 1.25]
                order: 1
        - group: 'color'
          random: false
          items:
              - type: 'hsb_color'
                hue: [0.0, 1.0]
                saturation: [-0.25, 0.25]
                brightness: [-0.25, 0.25]
              - type: 'contrast'
                sigma: [-0.25, 0.25]
        - group: 'noise'
          random: false
          items:
              - type: 'additive'
                sigma: [0.0, 0.05]
              - type: 'blur'
                sigma: [0.0, 1.0]
