# Supplementary material for: Resolution-agnostic tissue segmentation in whole-slide histopathology images with convolutional neural networks
Source: PeerJ. 2019 Dec 17;7:e8242. doi: 10.7717/peerj.8242 (PMC6924324; doi:10.7717/peerj.8242)
Supplement: Supplemental Information 1 [file peerj-07-8242-s001.zip › wsi_tissue_segmentation_source_code/data/development_dataset.yaml]

type: distributed
distribution:
    training: 5.0
    validation: 2.0
    testing: 3.0
path:
    root: '/home/user/data/development'
    spacing: '2.0'
data:
    training:
        breast/hne:
            - image: '{root}/images/breast_hne_01_sp{spacing}.tif'
              mask: '{root}/masks/breast_hne_01_mask_cl6_sp{spacing}.tif'
              labels: [1, 2, 3, 4, 5, 6]
            - image: '{root}/images/breast_hne_02_sp{spacing}.tif'
              mask: '{root}/masks/breast_hne_02_mask_cl6_sp{spacing}.tif'
              labels: [1, 2, 3, 4, 5, 6]
            - image: '{root}/images/breast_hne_03_sp{spacing}.tif'
              mask: '{root}/masks/breast_hne_03_mask_cl6_sp{spacing}.tif'
              labels: [1, 2, 3, 4, 5, 6]
            - image: '{root}/images/breast_hne_06_sp{spacing}.tif'
              mask: '{root}/masks/breast_hne_06_mask_cl6_sp{spacing}.tif'
              labels: [1, 2, 3, 4, 5, 6]
            - image: '{root}/images/breast_hne_09_sp{spacing}.tif'
              mask: '{root}/masks/breast_hne_09_mask_cl6_sp{spacing}.tif'
              labels: [1, 2, 3, 4, 5, 6]
        breast_lymph_node/ck8-18:
            - image: '{root}/images/breast_lymph_node_ck8-18_01_sp{spacing}.tif'
              mask: '{root}/masks/breast_lymph_node_ck8-18_01_mask_cl6_sp{spacing}.tif'
              labels: [1, 2, 3, 4, 5, 6]
            - image: '{root}/images/breast_lymph_node_ck8-18_02_sp{spacing}.tif'
              mask: '{root}/masks/breast_lymph_node_ck8-18_02_mask_cl6_sp{spacing}.tif'
              labels: [1, 2, 3, 4, 5, 6]
            - image: '{root}/images/breast_lymph_node_ck8-18_03_sp{spacing}.tif'
              mask: '{root}/masks/breast_lymph_node_ck8-18_03_mask_cl6_sp{spacing}.tif'
              labels: [2, 3, 4, 5, 6]
            - image: '{root}/images/breast_lymph_node_ck8-18_06_sp{spacing}.tif'
              mask: '{root}/masks/breast_lymph_node_ck8-18_06_mask_cl6_sp{spacing}.tif'
              labels: [1, 2, 3, 4, 5, 6]
            - image: '{root}/images/breast_lymph_node_ck8-18_09_sp{spacing}.tif'
              mask: '{root}/masks/breast_lymph_node_ck8-18_09_mask_cl6_sp{spacing}.tif'
              labels: [1, 2, 3, 4, 5, 6]
        breast_lymph_node/hne:
            - image: '{root}/images/breast_lymph_node_hne_00_sp{spacing}.tif'
              mask: '{root}/masks/breast_lymph_node_hne_00_mask_cl6_sp{spacing}.tif'
              labels: [1, 2, 3, 4, 5, 6]
            - image: '{root}/images/breast_lymph_node_hne_02_sp{spacing}.tif'
              mask: '{root}/masks/breast_lymph_node_hne_02_mask_cl6_sp{spacing}.tif'
              labels: [1, 3, 4, 5, 6]
            - image: '{root}/images/breast_lymph_node_hne_05_sp{spacing}.tif'
              mask: '{root}/masks/breast_lymph_node_hne_05_mask_cl6_sp{spacing}.tif'
              labels: [1, 2, 3, 4, 5, 6]
            - image: '{root}/images/breast_lymph_node_hne_06_sp{spacing}.tif'
              mask: '{root}/masks/breast_lymph_node_hne_06_mask_cl6_sp{spacing}.tif'
              labels: [3, 4, 5, 6]
            - image: '{root}/images/breast_lymph_node_hne_09_sp{spacing}.tif'
              mask: '{root}/masks/breast_lymph_node_hne_09_mask_cl6_sp{spacing}.tif'
              labels: [2, 3, 4, 5, 6]
        kidney/pas:
            - image: '{root}/images/kidney_pas_00_sp{spacing}.tif'
              mask: '{root}/masks/kidney_pas_00_mask_cl6_sp{spacing}.tif'
              labels: [2, 3, 4, 5, 6]
            - image: '{root}/images/kidney_pas_03_sp{spacing}.tif'
              mask: '{root}/masks/kidney_pas_03_mask_cl6_sp{spacing}.tif'
              labels: [2, 3, 4, 5, 6]
            - image: '{root}/images/kidney_pas_04_sp{spacing}.tif'
              mask: '{root}/masks/kidney_pas_04_mask_cl6_sp{spacing}.tif'
              labels: [2, 3, 4, 5, 6]
            - image: '{root}/images/kidney_pas_06_sp{spacing}.tif'
              mask: '{root}/masks/kidney_pas_06_mask_cl6_sp{spacing}.tif'
              labels: [2, 3, 4, 5, 6]
            - image: '{root}/images/kidney_pas_08_sp{spacing}.tif'
              mask: '{root}/masks/kidney_pas_08_mask_cl6_sp{spacing}.tif'
              labels: [2, 3, 4, 5, 6]
        kidney/sirius_red:
            - image: '{root}/images/kidney_sirius_red_00_sp{spacing}.tif'
              mask: '{root}/masks/kidney_sirius_red_00_mask_cl6_sp{spacing}.tif'
              labels: [2, 3, 4, 5, 6]
            - image: '{root}/images/kidney_sirius_red_02_sp{spacing}.tif'
              mask: '{root}/masks/kidney_sirius_red_02_mask_cl6_sp{spacing}.tif'
              labels: [2, 3, 4, 5, 6]
            - image: '{root}/images/kidney_sirius_red_03_sp{spacing}.tif'
              mask: '{root}/masks/kidney_sirius_red_03_mask_cl6_sp{spacing}.tif'
              labels: [2, 3, 4, 5, 6]
            - image: '{root}/images/kidney_sirius_red_06_sp{spacing}.tif'
              mask: '{root}/masks/kidney_sirius_red_06_mask_cl6_sp{spacing}.tif'
              labels: [1, 2, 3, 4, 5, 6]
            - image: '{root}/images/kidney_sirius_red_07_sp{spacing}.tif'
              mask: '{root}/masks/kidney_sirius_red_07_mask_cl6_sp{spacing}.tif'
              labels: [2, 3, 4, 5, 6]
        lung/hne:
            - image: '{root}/images/lung_hne_01_sp{spacing}.tif'
              mask: '{root}/masks/lung_hne_01_mask_cl6_sp{spacing}.tif'
              labels: [1, 2, 3, 4, 5, 6]
            - image: '{root}/images/lung_hne_02_sp{spacing}.tif'
              mask: '{root}/masks/lung_hne_02_mask_cl6_sp{spacing}.tif'
              labels:  [2, 3, 4, 5, 6]
            - image: '{root}/images/lung_hne_05_sp{spacing}.tif'
              mask: '{root}/masks/lung_hne_05_mask_cl6_sp{spacing}.tif'
              labels: [1, 2, 3, 4, 5, 6]
            - image: '{root}/images/lung_hne_08_sp{spacing}.tif'
              mask: '{root}/masks/lung_hne_08_mask_cl6_sp{spacing}.tif'
              labels:  [2, 3, 4, 5, 6]
            - image: '{root}/images/lung_hne_09_sp{spacing}.tif'
              mask: '{root}/masks/lung_hne_09_mask_cl6_sp{spacing}.tif'
              labels:  [2, 3, 4, 5, 6]
        rectum/hne:
            - image: '{root}/images/rectum_hne_01_sp{spacing}.tif'
              mask: '{root}/masks/rectum_hne_01_mask_cl6_sp{spacing}.tif'
              labels: [1, 2, 3, 4, 5, 6]
            - image: '{root}/images/rectum_hne_05_sp{spacing}.tif'
              mask: '{root}/masks/rectum_hne_05_mask_cl6_sp{spacing}.tif'
              labels: [1, 2, 3, 4, 5, 6]
            - image: '{root}/images/rectum_hne_06_sp{spacing}.tif'
              mask: '{root}/masks/rectum_hne_06_mask_cl6_sp{spacing}.tif'
              labels: [2, 3, 4, 5, 6]
            - image: '{root}/images/rectum_hne_07_sp{spacing}.tif'
              mask: '{root}/masks/rectum_hne_07_mask_cl6_sp{spacing}.tif'
              labels: [1, 2, 3, 4, 5, 6]
            - image: '{root}/images/rectum_hne_08_sp{spacing}.tif'
              mask: '{root}/masks/rectum_hne_08_mask_cl6_sp{spacing}.tif'
              labels: [1, 2, 3, 4, 5, 6]
        tongue/ae1ae3:
            - image: '{root}/images/tongue_ae1ae3_01_sp{spacing}.tif'
              mask: '{root}/masks/tongue_ae1ae3_01_mask_cl6_sp{spacing}.tif'
              labels: [1, 2, 3, 4, 5, 6]
            - image: '{root}/images/tongue_ae1ae3_02_sp{spacing}.tif'
              mask: '{root}/masks/tongue_ae1ae3_02_mask_cl6_sp{spacing}.tif'
              labels: [1, 2, 3, 4, 5, 6]
            - image: '{root}/images/tongue_ae1ae3_03_sp{spacing}.tif'
              mask: '{root}/masks/tongue_ae1ae3_03_mask_cl6_sp{spacing}.tif'
              labels: [1, 2, 3, 4, 5, 6]
            - image: '{root}/images/tongue_ae1ae3_06_sp{spacing}.tif'
              mask: '{root}/masks/tongue_ae1ae3_06_mask_cl6_sp{spacing}.tif'
              labels: [1, 2, 3, 4, 5, 6]
            - image: '{root}/images/tongue_ae1ae3_09_sp{spacing}.tif'
              mask: '{root}/masks/tongue_ae1ae3_09_mask_cl6_sp{spacing}.tif'
              labels: [1, 2, 3, 4, 5, 6]
        tongue/hne:
            - image: '{root}/images/tongue_hne_00_sp{spacing}.tif'
              mask: '{root}/masks/tongue_hne_00_mask_cl6_sp{spacing}.tif'
              labels: [1, 2, 3, 4, 5, 6]
            - image: '{root}/images/tongue_hne_01_sp{spacing}.tif'
              mask: '{root}/masks/tongue_hne_01_mask_cl6_sp{spacing}.tif'
              labels: [1, 2, 3, 4, 5, 6]
            - image: '{root}/images/tongue_hne_03_sp{spacing}.tif'
              mask: '{root}/masks/tongue_hne_03_mask_cl6_sp{spacing}.tif'
              labels: [1, 2, 3, 4, 5, 6]
            - image: '{root}/images/tongue_hne_06_sp{spacing}.tif'
              mask: '{root}/masks/tongue_hne_06_mask_cl6_sp{spacing}.tif'
              labels: [1, 2, 3, 4, 5, 6]
            - image: '{root}/images/tongue_hne_09_sp{spacing}.tif'
              mask: '{root}/masks/tongue_hne_09_mask_cl6_sp{spacing}.tif'
              labels: [1, 2, 3, 4, 5, 6]
        tongue/ki67:
            - image: '{root}/images/tongue_ki67_02_sp{spacing}.tif'
              mask: '{root}/masks/tongue_ki67_02_mask_cl6_sp{spacing}.tif'
              labels: [1, 2, 3, 4, 5, 6]
            - image: '{root}/images/tongue_ki67_04_sp{spacing}.tif'
              mask: '{root}/masks/tongue_ki67_04_mask_cl6_sp{spacing}.tif'
              labels: [1, 2, 3, 4, 5, 6]
            - image: '{root}/images/tongue_ki67_05_sp{spacing}.tif'
              mask: '{root}/masks/tongue_ki67_05_mask_cl6_sp{spacing}.tif'
              labels: [1, 2, 3, 4, 5, 6]
            - image: '{root}/images/tongue_ki67_06_sp{spacing}.tif'
              mask: '{root}/masks/tongue_ki67_06_mask_cl6_sp{spacing}.tif'
              labels: [1, 2, 3, 4, 5, 6]
            - image: '{root}/images/tongue_ki67_09_sp{spacing}.tif'
              mask: '{root}/masks/tongue_ki67_09_mask_cl6_sp{spacing}.tif'
              labels: [1, 2, 3, 4, 5, 6]
    validation:
        breast/hne:
            - image: '{root}/images/breast_hne_04_sp{spacing}.tif'
              mask: '{root}/masks/breast_hne_04_mask_cl6_sp{spacing}.tif'
              labels: [1, 2, 3, 4, 5, 6]
            - image: '{root}/images/breast_hne_08_sp{spacing}.tif'
              mask: '{root}/masks/breast_hne_08_mask_cl6_sp{spacing}.tif'
              labels: [1, 2, 3, 4, 5, 6]
        breast_lymph_node/ck8-18:
            - image: '{root}/images/breast_lymph_node_ck8-18_05_sp{spacing}.tif'
              mask: '{root}/masks/breast_lymph_node_ck8-18_05_mask_cl6_sp{spacing}.tif'
              labels: [1, 2, 3, 4, 5, 6]
            - image: '{root}/images/breast_lymph_node_ck8-18_07_sp{spacing}.tif'
              mask: '{root}/masks/breast_lymph_node_ck8-18_07_mask_cl6_sp{spacing}.tif'
              labels: [1, 2, 3, 4, 5, 6]
        breast_lymph_node/hne:
            - image: '{root}/images/breast_lymph_node_hne_03_sp{spacing}.tif'
              mask: '{root}/masks/breast_lymph_node_hne_03_mask_cl6_sp{spacing}.tif'
              labels: [3, 4, 5, 6]
            - image: '{root}/images/breast_lymph_node_hne_04_sp{spacing}.tif'
              mask: '{root}/masks/breast_lymph_node_hne_04_mask_cl6_sp{spacing}.tif'
              labels: [1, 2, 3, 4, 5, 6]
        kidney/pas:
            - image: '{root}/images/kidney_pas_05_sp{spacing}.tif'
              mask: '{root}/masks/kidney_pas_05_mask_cl6_sp{spacing}.tif'
              labels: [2, 3, 4, 5, 6]
            - image: '{root}/images/kidney_pas_09_sp{spacing}.tif'
              mask: '{root}/masks/kidney_pas_09_mask_cl6_sp{spacing}.tif'
              labels: [2, 3, 4, 5, 6]
        kidney/sirius_red:
            - image: '{root}/images/kidney_sirius_red_05_sp{spacing}.tif'
              mask: '{root}/masks/kidney_sirius_red_05_mask_cl6_sp{spacing}.tif'
              labels: [2, 3, 4, 5, 6]
            - image: '{root}/images/kidney_sirius_red_08_sp{spacing}.tif'
              mask: '{root}/masks/kidney_sirius_red_08_mask_cl6_sp{spacing}.tif'
              labels: [2, 3, 4, 5, 6]
        lung/hne:
            - image: '{root}/images/lung_hne_03_sp{spacing}.tif'
              mask: '{root}/masks/lung_hne_03_mask_cl6_sp{spacing}.tif'
              labels:  [2, 3, 4, 5, 6]
            - image: '{root}/images/lung_hne_04_sp{spacing}.tif'
              mask: '{root}/masks/lung_hne_04_mask_cl6_sp{spacing}.tif'
              labels: [1, 2, 3, 4, 5, 6]
        rectum/hne:
            - image: '{root}/images/rectum_hne_04_sp{spacing}.tif'
              mask: '{root}/masks/rectum_hne_04_mask_cl6_sp{spacing}.tif'
              labels: [1, 2, 3, 4, 5, 6]
            - image: '{root}/images/rectum_hne_09_sp{spacing}.tif'
              mask: '{root}/masks/rectum_hne_09_mask_cl6_sp{spacing}.tif'
              labels: [1, 2, 3, 4, 5, 6]
        tongue/ae1ae3:
            - image: '{root}/images/tongue_ae1ae3_00_sp{spacing}.tif'
              mask: '{root}/masks/tongue_ae1ae3_00_mask_cl6_sp{spacing}.tif'
              labels: [1, 2, 3, 4, 5, 6]
            - image: '{root}/images/tongue_ae1ae3_04_sp{spacing}.tif'
              mask: '{root}/masks/tongue_ae1ae3_04_mask_cl6_sp{spacing}.tif'
              labels: [1, 2, 3, 4, 5, 6]
        tongue/hne:
            - image: '{root}/images/tongue_hne_02_sp{spacing}.tif'
              mask: '{root}/masks/tongue_hne_02_mask_cl6_sp{spacing}.tif'
              labels: [1, 2, 3, 4, 5, 6]
            - image: '{root}/images/tongue_hne_05_sp{spacing}.tif'
              mask: '{root}/masks/tongue_hne_05_mask_cl6_sp{spacing}.tif'
              labels: [1, 2, 3, 4, 5, 6]
        tongue/ki67:
            - image: '{root}/images/tongue_ki67_00_sp{spacing}.tif'
              mask: '{root}/masks/tongue_ki67_00_mask_cl6_sp{spacing}.tif'
              labels: [1, 2, 3, 4, 5, 6]
            - image: '{root}/images/tongue_ki67_01_sp{spacing}.tif'
              mask: '{root}/masks/tongue_ki67_01_mask_cl6_sp{spacing}.tif'
              labels: [2, 3, 4, 5, 6]
    testing:
        breast/hne:
            - image: '{root}/images/breast_hne_00_sp{spacing}.tif'
              mask: '{root}/masks/breast_hne_00_mask_cl2_sp{spacing}.tif'
              labels: [3, 6]
            - image: '{root}/images/breast_hne_05_sp{spacing}.tif'
              mask: '{root}/masks/breast_hne_05_mask_cl2_sp{spacing}.tif'
              labels: [3, 6]
            - image: '{root}/images/breast_hne_07_sp{spacing}.tif'
              mask: '{root}/masks/breast_hne_07_mask_cl2_sp{spacing}.tif'
              labels: [3, 6]
        breast_lymph_node/ck8-18:
            - image: '{root}/images/breast_lymph_node_ck8-18_00_sp{spacing}.tif'
              mask: '{root}/masks/breast_lymph_node_ck8-18_00_mask_cl2_sp{spacing}.tif'
              labels: [3, 6]
            - image: '{root}/images/breast_lymph_node_ck8-18_04_sp{spacing}.tif'
              mask: '{root}/masks/breast_lymph_node_ck8-18_04_mask_cl2_sp{spacing}.tif'
              labels: [3, 6]
            - image: '{root}/images/breast_lymph_node_ck8-18_08_sp{spacing}.tif'
              mask: '{root}/masks/breast_lymph_node_ck8-18_08_mask_cl2_sp{spacing}.tif'
              labels: [3, 6]
        breast_lymph_node/hne:
            - image: '{root}/images/breast_lymph_node_hne_01_sp{spacing}.tif'
              mask: '{root}/masks/breast_lymph_node_hne_01_mask_cl2_sp{spacing}.tif'
              labels: [3, 6]
            - image: '{root}/images/breast_lymph_node_hne_07_sp{spacing}.tif'
              mask: '{root}/masks/breast_lymph_node_hne_07_mask_cl2_sp{spacing}.tif'
              labels: [3, 6]
            - image: '{root}/images/breast_lymph_node_hne_08_sp{spacing}.tif'
              mask: '{root}/masks/breast_lymph_node_hne_08_mask_cl2_sp{spacing}.tif'
              labels: [3, 6]
        kidney/pas:
            - image: '{root}/images/kidney_pas_01_sp{spacing}.tif'
              mask: '{root}/masks/kidney_pas_01_mask_cl2_sp{spacing}.tif'
              labels: [3, 6]
            - image: '{root}/images/kidney_pas_02_sp{spacing}.tif'
              mask: '{root}/masks/kidney_pas_02_mask_cl2_sp{spacing}.tif'
              labels: [3, 6]
            - image: '{root}/images/kidney_pas_07_sp{spacing}.tif'
              mask: '{root}/masks/kidney_pas_07_mask_cl2_sp{spacing}.tif'
              labels: [3, 6]
        kidney/sirius_red:
            - image: '{root}/images/kidney_sirius_red_01_sp{spacing}.tif'
              mask: '{root}/masks/kidney_sirius_red_01_mask_cl2_sp{spacing}.tif'
              labels: [3, 6]
            - image: '{root}/images/kidney_sirius_red_04_sp{spacing}.tif'
              mask: '{root}/masks/kidney_sirius_red_04_mask_cl2_sp{spacing}.tif'
              labels: [3, 6]
            - image: '{root}/images/kidney_sirius_red_09_sp{spacing}.tif'
              mask: '{root}/masks/kidney_sirius_red_09_mask_cl2_sp{spacing}.tif'
              labels: [3, 6]
        lung/hne:
            - image: '{root}/images/lung_hne_00_sp{spacing}.tif'
              mask: '{root}/masks/lung_hne_00_mask_cl2_sp{spacing}.tif'
              labels: [3, 6]
            - image: '{root}/images/lung_hne_06_sp{spacing}.tif'
              mask: '{root}/masks/lung_hne_06_mask_cl2_sp{spacing}.tif'
              labels: [3, 6]
            - image: '{root}/images/lung_hne_07_sp{spacing}.tif'
              mask: '{root}/masks/lung_hne_07_mask_cl2_sp{spacing}.tif'
              labels: [3, 6]
        rectum/hne:
            - image: '{root}/images/rectum_hne_00_sp{spacing}.tif'
              mask: '{root}/masks/rectum_hne_00_mask_cl2_sp{spacing}.tif'
              labels: [3, 6]
            - image: '{root}/images/rectum_hne_02_sp{spacing}.tif'
              mask: '{root}/masks/rectum_hne_02_mask_cl2_sp{spacing}.tif'
              labels: [3, 6]
            - image: '{root}/images/rectum_hne_03_sp{spacing}.tif'
              mask: '{root}/masks/rectum_hne_03_mask_cl2_sp{spacing}.tif'
              labels: [3, 6]
        tongue/ae1ae3:
            - image: '{root}/images/tongue_ae1ae3_05_sp{spacing}.tif'
              mask: '{root}/masks/tongue_ae1ae3_05_mask_cl2_sp{spacing}.tif'
              labels: [3, 6]
            - image: '{root}/images/tongue_ae1ae3_07_sp{spacing}.tif'
              mask: '{root}/masks/tongue_ae1ae3_07_mask_cl2_sp{spacing}.tif'
              labels: [3, 6]
            - image: '{root}/images/tongue_ae1ae3_08_sp{spacing}.tif'
              mask: '{root}/masks/tongue_ae1ae3_08_mask_cl2_sp{spacing}.tif'
              labels: [3, 6]
        tongue/hne:
            - image: '{root}/images/tongue_hne_04_sp{spacing}.tif'
              mask: '{root}/masks/tongue_hne_04_mask_cl2_sp{spacing}.tif'
              labels: [3, 6]
            - image: '{root}/images/tongue_hne_07_sp{spacing}.tif'
              mask: '{root}/masks/tongue_hne_07_mask_cl2_sp{spacing}.tif'
              labels: [3, 6]
            - image: '{root}/images/tongue_hne_08_sp{spacing}.tif'
              mask: '{root}/masks/tongue_hne_08_mask_cl2_sp{spacing}.tif'
              labels: [3, 6]
        tongue/ki67:
            - image: '{root}/images/tongue_ki67_03_sp{spacing}.tif'
              mask: '{root}/masks/tongue_ki67_03_mask_cl2_sp{spacing}.tif'
              labels: [3, 6]
            - image: '{root}/images/tongue_ki67_07_sp{spacing}.tif'
              mask: '{root}/masks/tongue_ki67_07_mask_cl2_sp{spacing}.tif'
              labels: [3, 6]
            - image: '{root}/images/tongue_ki67_08_sp{spacing}.tif'
              mask: '{root}/masks/tongue_ki67_08_mask_cl2_sp{spacing}.tif'
              labels: [3, 6]
