# Supplementary material for: Resolution-agnostic tissue segmentation in whole-slide histopathology images with convolutional neural networks
Source: PeerJ. 2019 Dec 17;7:e8242. doi: 10.7717/peerj.8242 (PMC6924324; doi:10.7717/peerj.8242)
Supplement: Supplemental Information 1 [file peerj-07-8242-s001.zip › wsi_tissue_segmentation_source_code/data/dissimilar_dataset.yaml]

type: list
path:
    root: '/home/user/data/dissimilar'
    spacing: '2.0'
data:
    aorta/alcianblue:
        - image: '{root}/images/aorta_alcianblue_00.tif'
          mask: '{root}/masks/aorta_alcianblue_00_mask_cl2_sp{spacing}.tif'
          labels: [3, 6]
    brain/alcianblue:
        - image: '{root}/images/brain_alcianblue_00.tif'
          mask: '{root}/masks/brain_alcianblue_00_mask_cl2_sp{spacing}.tif'
          labels: [3, 6]
    cornea/grocott:
        - image: '{root}/images/cornea_grocott_00.tif'
          mask: '{root}/masks/cornea_grocott_00_mask_cl2_sp{spacing}.tif'
          labels: [3, 6]
    kidney/cab:
        - image: '{root}/images/kidney_cab_00.tif'
          mask: '{root}/masks/kidney_cab_00_mask_cl2_sp{spacing}.tif'
          labels: [3, 6]
    lung/perls:
        - image: '{root}/images/lung_perls_00.tif'
          mask: '{root}/masks/lung_perls_00_mask_cl2_sp{spacing}.tif'
          labels: [3, 6]
    skin/perls:
        - image: '{root}/images/skin_perls_00.tif'
          mask: '{root}/masks/skin_perls_00_mask_cl2_sp{spacing}.tif'
          labels: [3, 6]
    skin/vonkossa:
        - image: '{root}/images/skin_vonkossa_00.tif'
          mask: '{root}/masks/skin_vonkossa_00_mask_cl2_sp{spacing}.tif'
          labels: [3, 6]
    uterus/vonkossa:
        - image: '{root}/images/uterus_vonkossa_00.tif'
          mask: '{root}/masks/uterus_vonkossa_00_mask_cl2_sp{spacing}.tif'
          labels: [3, 6]
