# Supplementary material for: Resolution-agnostic tissue segmentation in whole-slide histopathology images with convolutional neural networks
Source: PeerJ. 2019 Dec 17;7:e8242. doi: 10.7717/peerj.8242 (PMC6924324; doi:10.7717/peerj.8242)
Supplement: Supplemental Information 1 [file peerj-07-8242-s001.zip › wsi_tissue_segmentation_source_code/docker/Dockerfile]

# This dockerfile configures the docker image for the tissue-background segmentation project.
#
FROM oni:11500/uokbaseimage/pathology:2

# Update ASAP.
#
RUN rm --force /build/install-asap.sh
COPY install_asap.sh /build/
RUN /bin/bash /build/install_asap.sh

# Install python packages.
#
RUN pip install pandas==0.22.0 scikit-image==0.13.1 imageio==2.2.0 opencv-python==3.4.4.19 keras==2.2.0 h5py==2.8.0

# Switch to 'user' user.
#
USER user
WORKDIR user

# Copy the content of this project that includes a copy of the DigitalPathology library.
#
COPY pathology-tissue-background-segmentation /home/user/project

# Copy the network files.
#
COPY fcnn_a.net /home/user/networks/
COPY fcnn_b.net /home/user/networks/
COPY fcnn_c.net /home/user/networks/
COPY fcnn_d.net /home/user/networks/

# Configure the tissue-background python project.
#
COPY install_project.sh /build/
RUN /bin/bash /build/install_project.sh

# Set the owner of all files in the home directory to 'user.
#
USER root
RUN chown --recursive user:user /home/user/

# Copy the entry point script.
#
COPY run.sh /root/
