# Supplementary material for: Resolution-agnostic tissue segmentation in whole-slide histopathology images with convolutional neural networks
Source: PeerJ. 2019 Dec 17;7:e8242. doi: 10.7717/peerj.8242 (PMC6924324; doi:10.7717/peerj.8242)
Supplement: Supplemental Information 1 [file peerj-07-8242-s001.zip › wsi_tissue_segmentation_source_code/docker/install_asap.sh]

#!/bin/bash

set -e

# Install the latest ASAP package from GitHub.
#
asap_version=1.9
asap_deb=ASAP-${asap_version}-Linux-Ubuntu1604.deb
curl --remote-name --location https://github.com/computationalpathologygroup/ASAP/releases/download/${asap_version}/${asap_deb}
dpkg --install ${asap_deb} || true
apt-get install --fix-broken --assume-yes
rm ${asap_deb}

# Update the dynamic library path database.
#
ldconfig -v
