# Supplementary material for: Resolution-agnostic tissue segmentation in whole-slide histopathology images with convolutional neural networks
Source: PeerJ. 2019 Dec 17;7:e8242. doi: 10.7717/peerj.8242 (PMC6924324; doi:10.7717/peerj.8242)
Supplement: Supplemental Information 1 [file peerj-07-8242-s001.zip › wsi_tissue_segmentation_source_code/docker/install_project.sh]

#!/bin/bash

set -e

# Remove the official DigitalPathology library.
#
rm --recursive --force /home/user/source
rm --force /home/user/.local/lib/python3.6/site-packages/DigitalPathology.pth

# Update the python path settings.
#
printf "/home/user/project/source/\n" > /home/user/.local/lib/python3.6/site-packages/pathology-tissue-background-segmentation.pth

# Create the directory structure.
#
mkdir --parents /home/user/output/progress
mkdir --parents /home/user/output/evaluation
