# Supplementary material for: Resolution-agnostic tissue segmentation in whole-slide histopathology images with convolutional neural networks
Source: PeerJ. 2019 Dec 17;7:e8242. doi: 10.7717/peerj.8242 (PMC6924324; doi:10.7717/peerj.8242)
Supplement: Supplemental Information 1 [file peerj-07-8242-s001.zip › wsi_tissue_segmentation_source_code/docker/run.sh]

#!/bin/bash

# Start the Jupyter notebook.
#
cd /home/user && sudo --set-home --preserve-env --user=user /bin/bash -c '/usr/local/bin/jupyter notebook --notebook-dir=/home/user/project --no-browser --ip=0.0.0.0 --port=8888 --NotebookApp.token='
