# Supplementary material for: Resolution-agnostic tissue segmentation in whole-slide histopathology images with convolutional neural networks
Source: PeerJ. 2019 Dec 17;7:e8242. doi: 10.7717/peerj.8242 (PMC6924324; doi:10.7717/peerj.8242)
Supplement: Supplemental Information 1 [file peerj-07-8242-s001.zip › wsi_tissue_segmentation_source_code/notebook.ipynb]

# %% [markdown]
# Tissue-background segmentation of histopathological whole-slide images

In this paper we compare multiple fully-convolutional neural networks (FCNNs) and traditional methods of identifying tissue regions on whole-slide images (WSIs). Furthermore, we examine how an FCNN performs on different resolutions, and demonstrate a resolution agnostic network, that can work well on a range of resolutions. Finally, we test how the best FCNN generalizes, by applying it on WSIs of tissue and staining types that was not part of the development dataset.

## Authors

[Peter Bandi](http://www.diagnijmegen.nl/index.php/Person?name=P%C3%A9ter_B%C3%A1ndi), [Maschenka Balkenhol](http://www.diagnijmegen.nl/index.php/Person?name=Maschenka_Balkenhol), [Bram van Ginneken](http://www.diagnijmegen.nl/index.php/Person?name=Bram_van_Ginneken), [Jeroen van der Laak](http://www.diagnijmegen.nl/index.php/Person?name=Jeroen_van_der_Laak), [Geert Litjens](http://www.diagnijmegen.nl/index.php/Person?name=Geert_Litjens)

## Abstract

The digital workflow is opening new avenues for pathologists including the application of image analysis algorithms. However, it comes with its own challenges. It is well known that whole-slide scanners can fail in detecting all tissue regions that can be hugely important for diagnostics. Furthermore, by identifying the tissue areas on already scanned whole-slide images subsequent algorithms can be prevented from unnecessarily processing of large parts of them. In the CAMELYON17 challenge dataset, for example, only 22% of the total area of the WSIs is tissue.

We collected 100 whole-slide images of 10 tissue - staning categories from 5 medical centers for development and testing. Additionally, 8 more images of 8 unique categories were collected for testing only.

We compare our fully-convolutonal neural networks to 3 traditional methods on a range of resolution levels measuring Dice score and sensitivity. We also test if a single neural network can perform comparably to multiple networks each specialized in a single resolution.

Overall, our solutions outperformed the traditional methods on all the tested resolutions. The resolution agnostic network achieved average Dice scores between 0.97 and 0.98 across the tested resolution levels, only 0.5% worse than the resolution specific networks. Finally, its excellent generalization performance is demonstrated by achieving 0.98 average Dice score and 0.97 average sensitivity on the 8 unique images.

## Links

* Trac ticket: [#7458](https://repos.diagnijmegen.nl/trac/ticket/7458)
* Git repository: [pathology-tissue-background-segmentation](https://github.com/DIAGNijmegen/pathology-tissue-background-segmentation)
* Overleaf paper: [5c013f01f6058b0c93942c95](https://www.overleaf.com/project/5c013f01f6058b0c93942c95)

## Contents

1. [Check settings](#check_settings)
    1. Check the data configuration files
    2. Check the input
    3. Examine the Development dataset
    4. Examine the Dissimilar dataset
2. [Copy datasets](#copy_datasets)
    1. Copy the Development dataset
    2. Copy the Dissimilar dataset
3. [Train networks](#train_networks)
    1. Train FCNN A
    2. Train FCNN B
    3. Train FCNN C
    4. Train FCNN D
4. [Evaluate results](#evaluate_results)
    1. Evaluate results of FCNN A
    2. Evaluate results of FCNN B
    3. Evaluate results of FCNN C
    4. Evaluate results of FCNN D
    5. Evaluate results of Thresholding method
    6. Evaluate results of Otsu's adaptive threshold
    7. Evaluate results of the FESI method
5. [Calculate tables of the paper](#calculate_tables_of_the_paper)
    1. Table VI: Comparison of Traditional Methods and FCNNs
    2. Table VII: Results of FCNN D on the Dissimilar Dataset

*In this notebook all the intermediate steps that were used to get the results of the paper are stored in the Docker image. The functions check if the prerequisites are recalculated, and if not they use the stored values. The tables of the paper can be re-calculated by directly jumping to the [last](#calculate_tables_of_the_paper) section.*

# %% [markdown]
<a id='check_settings'></a>
# 1. Ceck settings

This docker image has a pre-configured environment that is suitable for executing all the experiments for this project. The only external dependency is the data that should be prepared by the **prepare_data.sh** shell script and mounted on **/input** in this docker.

## 1.A. Check the data configuration files

The data source for this the data loading framework in this project is configured through YAML files. These files contain the whole-slide image paths, the corresponding mask file paths, and the available label values in the masks divided into image categories defined by tissue type and staining combinations. These configuration files are stored in the docker:
* */home/user/project/data/development_dataset.yaml*
* */home/user/project/data/dissimilar_dataset.yaml*

The following cell can list the content of a data configuration file:

# %% [code]
# Paths of the dataset configuration files.
#
development_data_config_path = '/home/user/project/data/development_dataset.yaml'
dissimilar_data_config_path = '/home/user/project/data/dissimilar_dataset.yaml'

# Print the content of a data configuration YAML file.
#
with open(file=development_data_config_path, mode='r') as data_config:
    print(data_config.read())

# %% [markdown]
Note that the **development** dataset was randomly divided into *training, validation,* and *testing* subsets. For reproducibility this initial division is saved in the data configuration files. The **dissimilar** dataset on the other hand was only used for testing, therefore there is no such division in its configuration file.

Furthermore the items in curly brackets like `{root}` are replaceable parts in the path specification. That is how the data configuration can be adapted to the current settings.

# %% [markdown]
## 1.B. Check the input

Using the data configuration files we can check if all the data of both datasets are prepared and are available in the /input directory. The following cell will go through both configuration files and check the existense of the WSIs and their masks and if they are matching.

In this project we use 3 different pixel spacings: *0.5 um, 2.0 um,* and *8.0 um*. For technical reasons each for each pixel spacing there is a separate mask file in the Development dataset. The Dissimilar dataset is only used at *2.0 um* pixel spacing.

# %% [code]
import digitalpathology.image.imagereader as imr
import digitalpathology.batch.batchsource as bs

import os

#--------------------------------------------------------------------------------

def check_data_config(development, pixel_spacing):
    """
    Check the existence of image files in a data configuration file and match the mask shapes against the images'.

    Args:
        development (bool): If true the Development dataset is checked, the Dissimilar otherwise.
        pixel_spacing (float): Pixel spacing of the mask.
    """

    # Set the data configuration file path and the location of the data accordint to the settings.
    #
    if development:
        data_config_path = '/home/user/project/data/development_dataset.yaml'
        data_root = '/input/development'
    else:
        data_config_path = '/home/user/project/data/dissimilar_dataset.yaml'
        data_root = '/input/dissimilar'
    
    everything_ok = True

    try:
        # Load the data configuration file.
        #
        batch_source = bs.BatchSource(mask_spacing=pixel_spacing)
        batch_source.load(file_path=data_config_path)

        # Adapt the paths to this docker.
        #
        batch_source.update(path_replacements={'root': data_root, 'spacing': pixel_spacing})

        # Get the list of image-mask pair sets organized by categories into a dictionary.
        #
        source_items = batch_source.collection(purpose_id=None, category_id=None, replace=True)
        
        # Go through the items and check every one.
        #
        for category_items in source_items.values():
            for patch_source in category_items:
                # Step 1: check if both the mask and the image exists.
                #
                pair_present = True
                
                if not os.path.isfile(patch_source.image_path):
                    pair_present = False
                    print('Missing image: {path}'.format(path=patch_source.image_path))

                if not os.path.isfile(patch_source.mask_path):
                    pair_present = False
                    print('Missing mask: {path}'.format(path=patch_source.mask_path))
                
                # Step 2: match the shape of the image and the mask.
                #
                if pair_present:
                    image = imr.ImageReader(image_path=patch_source.image_path,
                                            spacing_tolerance=0.25,
                                            input_channels=None)
                    
                    mask = imr.ImageReader(image_path=patch_source.mask_path,
                                           spacing_tolerance=0.25,
                                           input_channels=None)

                    if mask.shapes[0] not in image.shapes:
                        everything_ok = False
                        print('Non matching mask: {path}'.format(path=patch_source.mask_path))
                
                else:
                    # One of the images or masks is missing.
                    #
                    everything_ok = False
                
    except Exception as exception:
        print('Error: {exception}'.format(exception=exception))
        everything_ok = False
        
    # Print the result.
    #
    print('{dataset} dataset - {spacing} um: {ok}'.format(dataset='Development' if development else 'Dissimilar',
                                                          spacing=pixel_spacing,
                                                          ok='OK' if everything_ok else 'NOT OK'))

# %% [markdown]
If all the files are present and okay, the next cell should print the following text. In every other case the errors will be listed.
```
Development dataset - 0.5 um: OK
Development dataset - 2.0 um: OK
Development dataset - 8.0 um: OK
Dissimilar dataset - 2.0 um: OK
```

# %% [code]
# Check the datasets.
#
check_data_config(development=True, pixel_spacing=0.5)
check_data_config(development=True, pixel_spacing=2.0)
check_data_config(development=True, pixel_spacing=8.0)

check_data_config(development=False, pixel_spacing=2.0)

# %% [markdown]
## 1.C. Examine the Development dataset

In this section we load a few patches from the *Development* dataset as a data sanity check. Note that the patch gets it label from the central pixel. A tissue labeled patch should have tissue in its central pixel and a background labeled patch should have background in its central pixel.

The following function can display a small set of randomly loaded patches from the a dataset.

# %% [code]
%matplotlib inline

import digitalpathology.batch.batchsource as bs
import digitalpathology.patch.patchsampler as ps

import matplotlib.pyplot as plt

import random

#--------------------------------------------------------------------------------

def display_patches(development, pixel_spacing, patch_count):
    """
    Display random patches from the dataset.

    Args:
        development (bool): If true the Development dataset is sampled, the Dissimilar otherwise.
        pixel_spacing (float): Pixel spacing to load from.
        patch_count (int): Number of patches to display.
    """

    # Set the data configuration file path and the location of the data accordint to the settings.
    #
    if development:
        data_config_path = '/home/user/project/data/development_dataset.yaml'
        data_root = '/input/development'
    else:
        data_config_path = '/home/user/project/data/dissimilar_dataset.yaml'
        data_root = '/input/dissimilar'

    # Load the data configuration file.
    #
    batch_source = bs.BatchSource(mask_spacing=pixel_spacing)
    batch_source.load(file_path=data_config_path)

    # Adapt the paths to this docker.
    #
    batch_source.update(path_replacements={'root': data_root, 'spacing': pixel_spacing})

    # Select a random image category, and from that category a random PatchSource.
    #
    source_category = random.choice(list(batch_source.categories()))
    source_items = batch_source.collection(purpose_id=None, category_id=source_category, replace=True)
    patch_source = random.choice(list(source_items[source_category]))

    print('Sampling patches from: {path}'.format(path=patch_source.image_path))

    # Create patch sampler object.
    #
    patch_sampler = ps.PatchSampler(patch_source=patch_source,
                                    spacing_tolerance=0.25,
                                    input_channels=None,
                                    label_mode='central')
        
    # Sample patches.
    #
    tissue_label = 6
    background_label = 3
    tissue_count = patch_count // 2
    background_count = patch_count - tissue_count
    
    patches = patch_sampler.sample(counts={tissue_label: tissue_count, background_label: background_count},
                                   shapes={pixel_spacing: (256, 256)})
    
    patch_array = patches[pixel_spacing]['patches']
    label_array = patches[pixel_spacing]['labels']
    
    # Plot examples.
    #
    plt.rcParams['figure.figsize'] = [20, 8]
    plt.title('Apple')
    for index in range(10):
        plt.subplot(2, 5, index + 1)
        plt.xticks([])
        plt.yticks([])
        plt.title('tissue' if label_array[index] == tissue_label else 'background')
        plt.imshow(patch_array[index].transpose((1, 2, 0)))

    plt.show()

# %% [markdown]
Load and display 5 *tissue* and 5 *background* patches from a randomly selected image from the *Development* dataset.

# %% [code]
# Plot examples from the Development dataset at 2.0 um pixel spacing.
#
display_patches(development=True, pixel_spacing=2.0, patch_count=10)

# %% [markdown]
## 1.D. Examine the Dissimilar dataset

Check 5 *tissue* and 5 *background* patches from a radomly selected image from the *Dissimilar* dataset.

# %% [code]
# Plot examples from the Dissimilar dataset at 2.0 um pixel spacing.
#
display_patches(development=False, pixel_spacing=2.0, patch_count=10)

# %% [markdown]
<a id='copy_datasets'></a>
# 2. Copy datasets

The complete dataset including the development and dissimilar sets is about *335GB*. Sampling patches from the whole-slide images over the network is very slow. To speed up the training and evaluation, the data can be copied to local drives in the following section. *Executing these sections are not mandatory, but recommended if the networks are to be re-trained.*

If executed the functions will create */home/user/input/development* and */home/user/input/dissimilar* directories. The following sections will look for these directories and use the local copy of the data if present, otherwise the mounted */input* network location will be used.

The following function can create copy a dataset to a local drive:

# %% [code]
import digitalpathology.batch.batchsource as bs
import digitalpathology.utils.imagefile as imf
import digitalpathology.utils.loggers as dpl

import os

#--------------------------------------------------------------------------------

def copy_dataset(development, pixel_spacing):
    """
    Copy a dataset to a local directory.

    Args:
        development (bool): If true the Development dataset is copied, the Dissimilar otherwise.
        pixel_spacing (float): Pixel spacing of the mask.
    """

    # Set the data configuration file path and the location of the data accordint to the settings.
    #
    if development:
        data_config_path = '/home/user/project/data/development_dataset.yaml'
        source_data_root = '/input/development'
        target_data_root = '/home/user/input/development'
    else:
        data_config_path = '/home/user/project/data/dissimilar_dataset.yaml'
        source_data_root = '/input/dissimilar'
        target_data_root = '/home/user/input/dissimilar'
    
    # Load the data configuration file.
    #
    batch_source = bs.BatchSource(mask_spacing=pixel_spacing)
    batch_source.load(file_path=data_config_path)

    # Get the list of image-mask pair sets organized by categories into a dictionary.
    #
    source_items = batch_source.collection(purpose_id=None, category_id=None, replace=False)

    # Initialize a logger for file copying.
    #
    logger = dpl.consolelogger(name=__name__, debug=True)
    
    # Go through the items and check every one.
    #
    for category_items in source_items.values():
        for patch_source in category_items:
            # Copy the image file.
            #
            source_image_path = patch_source.image_path.format(**{'root': source_data_root, 'spacing': pixel_spacing})
            target_image_path = patch_source.image_path.format(**{'root': target_data_root, 'spacing': pixel_spacing})

            imf.copy_image(source_path=source_image_path,
                           target_path=target_image_path,
                           overwrite=False,
                           logger=logger)
            
            # Copy the mask file.
            #
            source_mask_path = patch_source.mask_path.format(**{'root': source_data_root, 'spacing': pixel_spacing})
            target_mask_path = patch_source.mask_path.format(**{'root': target_data_root, 'spacing': pixel_spacing})

            imf.copy_image(source_path=source_mask_path,
                           target_path=target_mask_path,
                           overwrite=False,
                           logger=logger)

# %% [markdown]
## 2.A. Copy the Development dataset

Copy the Development dataset from */input/development* to */home/user/input/development* directory.

# %% [code]
# Copy the Development dataset.
#
copy_dataset(development=True, pixel_spacing=0.5)
copy_dataset(development=True, pixel_spacing=2.0)
copy_dataset(development=True, pixel_spacing=8.0)

# %% [markdown]
## 2.B. Copy the Dissimilar dataset

Copy the Dissimilar dataset from */input/dissimilar* to */home/user/input/dissimilar* directory.

# %% [code]
# Copy the Dissimilar dataset.
#
copy_dataset(development=False, pixel_spacing=2.0)

# %% [markdown]
<a id='train_networks'></a>
# 3. Train networks

For this paper we trained 4 different fully convolutional neural networks (FCNNs). In this section the 4 networks can be reproduced with the same settings that were used in the paper. The 4 networks that were used to produce the results in the paper are also stored in this docker image. <span style="color:red">If the networks are not reproduced in this section, the evaluation steps in the following section will use the stored instances of FCNN A, B, C, and D networks.</span>

The architecture and the training parameters were the same. The only difference between the networks were used pixel spacing for training. *FCNN A, B,* and *C* were trained with image patches from a single pixel spacing, while *FCNN D* was trained with patches from a range of pixel spacings:
* FCNN A: 0.5 um
* FCNN B: 2.0 um
* FCNN C: 8.0 um
* FCNN D: 0.5 - 8.0 um

The training parameters that were used for training the networks are store in configuration files in this docker image. Thr following cell prints the content of the 

# %% [code]
# Path of all 4 network training parameter configuration files.
#
fcnn_a_parameter_config_path = '/home/user/project/config/fcnn_a_config.yaml'
fcnn_b_parameter_config_path = '/home/user/project/config/fcnn_b_config.yaml'
fcnn_c_parameter_config_path = '/home/user/project/config/fcnn_c_config.yaml'
fcnn_d_parameter_config_path = '/home/user/project/config/fcnn_d_config.yaml'

# Print the content of a data configuration YAML file.
#
with open(file=fcnn_a_parameter_config_path, mode='r') as data_config:
    print(data_config.read())

# %% [markdown]
In the following cells the FCNNs can be trained with the exact same settings as they were in the paper. With ideal conditions the training of one network takes about 60 hours.

The training process will use the local copy of the dataset if it was made in the previous section, otherwise the dataset will be used from the mounted */input* directory. Sampling patces over the network can be significantly slower than from a local drive.

Inside a docker container it is not obvius how many CPU cores are available. For this, it have to be configured manually if not all cores are avilable for the docker. The current configuration can use up to 40 CPU cores. If not all CPU cores are available for this docker set the `cpu_count` variable to the number of CPU cores to use.

The `random_seed` value is recovered from the original experiments. By setting it, the batch generator will produce the exact same image patches in the exact same order as it was during the training of the original experiments.

The following cell defines a function that loads the data configuration file and the training parameter configuration file and trains a network. The results are saved in */home/user/output/progress* directory.

# %% [code]
import os
import sys
import multiprocessing as mp

# Reset matplotlib as it will be used in a different mode now.
#
if 'plt' in sys.modules:
    plt.rcdefaults()

import digitalpathology.execution.experimentcommander as ec

#--------------------------------------------------------------------------------

# Set the default spawning method and increase recursion limit to be able to save the networks.
#
mp.set_start_method(method='spawn', force=True)
sys.setrecursionlimit(100000)

#--------------------------------------------------------------------------------

def train_network(model_name, pixel_spacing, cpu_count, random_seed):
    """
    Train a network.
    
    Args:
        model_name (str): Name of the network.
        pixel_spacing (float): Image pixel spacing to use.
        cpu_count (int, None): CPU count, if not set all CPUs are used.
        random_seed (int): Random seed.
    """

    # Construct path replacements.
    #
    if os.path.isdir('/home/user/input/development'):
        data_overrides = {'root': '/home/user/input/development', 'spacing': pixel_spacing}
    else:
        data_overrides = {'root': '/input/development', 'spacing': pixel_spacing}

    # Prepare the data configuration path. The name of the files match the name of the network models.
    #
    training_configuration_path = '/home/user/project/config/{name}_config.yaml'.format(name=model_name)
    
    # Configure the experiment.
    #
    commander = ec.ExperimentCommander(experiment_name=model_name,
                                       progress_dir_path='/home/user/output/progress',
                                       archive_dir_path=None,
                                       data_file_path='/home/user/project/data/development_dataset.yaml',
                                       data_overrides=data_overrides,
                                       data_copy_config=None,
                                       param_file_path=training_configuration_path,
                                       param_overrides=None,
                                       continue_experiment=False,
                                       random_seed=random_seed,
                                       cpu_count_enforce=cpu_count,
                                       caller_dir_paths=None,
                                       logging_scope='root',
                                       file_log_level='info',
                                       console_log_level='info')

    # Execute the learning process.
    #
    commander.execute(network=None)
    
    print('Training complete.')

# %% [markdown]
## 3.A. Train FCNN A

Reproduced FCNN A as it was in the paper.

# %% [code]
# Train FCNN A.
#
train_network(model_name='fcnn_a', pixel_spacing=0.5, cpu_count=None, random_seed=15474649773065014)

# %% [markdown]
## 3.B. Train FCNN B

Reproduced FCNN B as it was in the paper.

# %% [code]
# Train FCNN B.
#
train_network(model_name='fcnn_b', pixel_spacing=2.0, cpu_count=None, random_seed=15470327443080256)

# %% [markdown]
## 3.C. Train FCNN C

Reproduced FCNN C as it was in the paper.

# %% [code]
# Train FCNN C.
#
train_network(model_name='fcnn_c', pixel_spacing=8.0, cpu_count=None, random_seed=15474714087223460)

# %% [markdown]
## 3.D. Train FCNN D

Reproduced FCNN D as it was in the paper.

# %% [code]
# Train FCNN D.
#
train_network(model_name='fcnn_d', pixel_spacing=2.0, cpu_count=None, random_seed=15475556158656154)

# %% [markdown]
<a id='evaluate_results'></a>
# 4. Evaluate results
In the previous secion the 4 networks were trained and saved. In case the training was skipped the following evaluation functions load the trained network objects that were used in the paper from the */home/user/networks* directory.

In this secrion the 3 traditional methods and the 4 networks are evaluated for comparison. The results of all the evaluations that were included in the paper are also stored in this docker image. <span style="color:red">If the results are not reproduced in this section, the table calculation steps in the following section will use the stored results of all the algorithms.</span>

The evaluation functions also calculate the statistics that were presented in the paper. One evaluation takes about 1 hour. 

The evaluation function goes through the following steps:
* Pre-process the 2 label mask images by filtering out the smaller than threshold tissue regions.
* Use a trained network for inference to determine tissue mask by it (or use the traditional methods).
* Compare the segmentation output to the pre-processed reference mask and label with a unique value for:
  * Correctly identified part of a true positive region.
  * Missed part of a true positive region.
  * Oversegmented part of a true positive region.
  * Correctly identified part of a false negative region.
  * Missed part of a false negative region.
  * False positive regions.
* Calculate preview PNG images of the previously generated image for sanity check.
* Calculate all the statistics for the particular network that were used in the paper and save it.

Note that in the paper a reference tissue region is considered to be detected (true positive) by the algorithm if at least *80%* of its area is labelled as tissue by it. Below that the reference region is considered to be missed (false negative). If an output region of the algorithm does not overlap with any reference tissue region then it is considered to be a false detection (false positive).

The following function loads a trained network (trained in this notebook, or pretrained) and uses it for evaluation. The results are saved in */home/user/output/evaluation* directory.

# %% [code]
import digitalpathology.batch.batchsource as bs
import digitalpathology.processing.evaluate as ev

import shutil
import os

#--------------------------------------------------------------------------------

def evaluate_algorithm(method, pixel_spacing, development):
    """
    Evaluate an FCNN or Otsu's method or the FESI algorithm.

    Args:
        method (str): Method identifier. 'threshold', 'otsu', 'fesi', 'fcnn_a', 'fcnn_b', 'fcnn_c', or 'fcnn_d'.
        pixel_spacing (float): Image pixel spacing to evaluate at.
        development (bool): If true the method is evaluated on the Development dataset, on the Dissimilar otherwise.
    """

    # Determine the method name.
    #
    if method in ['otsu', 'fesi', 'threshold']:
        segmentation_method = method
    elif method in ['fcnn_a', 'fcnn_b', 'fcnn_c', 'fcnn_d']:
        segmentation_method = 'cnn'
    else:
        print('Invalid method name: \'{name}\''.format(name=method))
        return

    # Determine the network model file path and copy it to a standard path.
    #
    if segmentation_method == 'cnn':
        trained_model_path = '/home/user/output/progress/{name}_best_model.net'.format(name=method)
        pretrained_model_path = '/home/user/networks/{name}.net'.format(name=method)
        model_file_path = '/home/user/output/progress/{name}.net'.format(name=method)

        if os.path.isfile(trained_model_path):
            print('Using trained network: {path}'.format(path=trained_model_path))
            shutil.copyfile(src=trained_model_path, dst=model_file_path)
        else:
            print('Using pre-trained network: {path}'.format(path=pretrained_model_path))
            shutil.copyfile(src=pretrained_model_path, dst=model_file_path)
    else:
        model_file_path = None

    # Determine target directory, output table and log file path.
    #
    dissimilar_suffix = '' if development else '_dissimilar'
    target_directory = '/home/user/output/evaluation/{name}_at_{spacing}{suffix}'.format(name=method,
                                                                                         spacing=pixel_spacing,
                                                                                         suffix=dissimilar_suffix)

    result_table_name = '{name}_at_{spacing}{suffix}.csv'.format(name=method,
                                                                 spacing=pixel_spacing,
                                                                 suffix=dissimilar_suffix)
    
    result_table_path = os.path.join(target_directory, result_table_name)

    result_log_name = '{name}_at_{spacing}{suffix}.log'.format(name=method,
                                                               spacing=pixel_spacing,
                                                               suffix=dissimilar_suffix)

    result_log_path = os.path.join(target_directory, result_log_name)

    target_filtering_path = os.path.join(target_directory, '{image}_reference.tif')
    target_segmentation_path = os.path.join(target_directory, '{image}_segmentation.tif')
    target_comparison_path = os.path.join(target_directory, '{image}_comparison.tif')
    target_preview_path = os.path.join(target_directory, '{image}_preview.png')

    # Calculate reference filtering, segmentation, preview and evaluation jobs.
    #
    if development:
        data_config_path = '/home/user/project/data/development_dataset.yaml'
        purpose_filter = ['testing']

        if os.path.isdir('/home/user/input/development'):
            data_source_directory = '/home/user/input/development'
        else:
            data_source_directory = '/input/development'
    else:
        data_config_path = '/home/user/project/data/dissimilar_dataset.yaml'
        purpose_filter = None

        if os.path.isdir('/home/user/input/dissimilar'):
            data_source_directory = '/home/user/input/dissimilar'
        else:
            data_source_directory = '/input/dissimilar'

    batch_source = bs.BatchSource(source_items=None, mask_spacing=0.0)
    batch_source.load(file_path=data_config_path)
    batch_source.update(path_replacements={'root': data_source_directory, 'spacing': pixel_spacing})

    filtering_jobs = []
    segmentation_jobs = []
    comparison_jobs = []
    preview_jobs = []
    evaluation_jobs = []

    for source_item in batch_source.items(purpose_id=purpose_filter, category_id=None, replace=True):
        # Check if image copy is enabled.
        #
        source_image_path = source_item.image_path
        image_basename = os.path.basename(source_image_path)
        image_name = os.path.splitext(image_basename)[0]
        source_mask_path = source_item.mask_path

        # Add item to the segmentation job list.
        #
        filtering_basename = os.path.basename(target_filtering_path).format(image=image_name, method=method)
        filtering_target_path = os.path.join(os.path.dirname(target_filtering_path), filtering_basename)
        filtering_jobs.append((source_mask_path, None, None, filtering_target_path))

        # Add item to the segmentation job list.
        #
        segmentation_basename = os.path.basename(target_segmentation_path).format(image=image_name, method=method)
        segmentation_target_path = os.path.join(os.path.dirname(target_segmentation_path), segmentation_basename)
        segmentation_jobs.append((source_image_path, None, None, None, None, None, segmentation_target_path, None))

        # Add item to the comparison job list.
        #
        comparison_basename = os.path.basename(target_comparison_path).format(image=image_name, method=method)
        comparison_target_path = os.path.join(os.path.dirname(target_comparison_path), comparison_basename)

        comparison_jobs.append((filtering_target_path,
                                segmentation_target_path,
                                None,
                                None,
                                None,
                                comparison_target_path))

        # Add item to the preview job list.
        #
        preview_basename = os.path.basename(target_preview_path).format(image=image_name, method=method)
        preview_target_path = os.path.join(os.path.dirname(target_preview_path), preview_basename)
        preview_jobs.append((source_image_path, comparison_target_path, None, None, None, preview_target_path))

        # Add item to the evaluation job list.
        #
        evaluation_jobs.append((source_mask_path,
                                filtering_target_path,
                                segmentation_target_path,
                                comparison_target_path,
                                None,
                                None,
                                None,
                                None))

    # Evaluate method.
    #
    successful_items, failed_items = ev.evaluate_model(filtering_jobs=filtering_jobs,
                                                       segmentation_jobs=segmentation_jobs,
                                                       comparison_jobs=comparison_jobs,
                                                       preview_jobs=preview_jobs,
                                                       evaluation_jobs=evaluation_jobs,
                                                       segmentation_pixel_spacing=pixel_spacing,
                                                       evaluation_pixel_spacing=pixel_spacing,
                                                       preview_pixel_spacing=16.0,
                                                       output_table_path=result_table_path,
                                                       log_path=result_log_path,
                                                       segmentation_method_name=segmentation_method,
                                                       model_path=model_file_path,
                                                       gray_threshold=217,
                                                       patch_size=1024,
                                                       reference_label=6,
                                                       template_label=1,
                                                       true_detection_threshold=0.8,
                                                       false_detection_threshold=0.0,
                                                       confidence_threshold=0.8,
                                                       reference_diagonal_threshold=250.0,
                                                       region_diagonal_threshold=250.0,
                                                       hole_diagonal_threshold=250.0,
                                                       input_channels=[0, 1, 2],
                                                       spacing_tolerance=0.25,
                                                       channels_first=False,
                                                       keep_filtering=True,
                                                       keep_segmentation=True,
                                                       keep_comparison=True,
                                                       overwrite=False)

    # Print the collection of failed cases.
    #
    if failed_items:
        print('Failed on {count} items:'.format(count=len(failed_items)))
        for path in failed_items:
            print('{path}'.format(path=path))
    else:
        print('Evaluation complete.')

# %% [markdown]
## 4.A. Evaluate results of FCNN A

Evaluate *FCNN A* at *0.5 um* pixel spacing on the testing part of the *Development* dataset.

# %% [code]
evaluate_algorithm(method='fcnn_a', pixel_spacing=0.5, development=True)

# %% [markdown]
## 4.B. Evaluate results of FCNN B

In order to see how a network performs when applied not only on the pixel pacing where it was trained (native pixel spacing) evaluate *FCNN B* on its *2.0 um* native pixel spacing, and *0.5 um,* and *8.0 um* non-native pixel spacings on the testing part of the *Development* dataset.

# %% [code]
evaluate_algorithm(method='fcnn_b', pixel_spacing=0.5, development=True)
evaluate_algorithm(method='fcnn_b', pixel_spacing=2.0, development=True)
evaluate_algorithm(method='fcnn_b', pixel_spacing=8.0, development=True)

# %% [markdown]
## 4.C. Evaluate results of FCNN C

Evaluate *FCNN C* at *8.0 um* pixel spacing on the testing part of the *Development* dataset.

# %% [code]
evaluate_algorithm(method='fcnn_c', pixel_spacing=8.0, development=True)

# %% [markdown]
## 4.D. Evaluate results of FCNN D

FCNN D was trained with image patches sampled with 0.5 um, 2.0 um, and 8.0 um pixel spacing. Evaluate *FCNN D* on all the *0.5 um, 2.0 um,* and *8.0 um* pixel spacing on the testing part of the *Development* dataset.

Furthermore, to see how well the algorithm generalizes on data that it haven't seen before, evaluate FCNN D on the *Dissimilar* dataset too.

# %% [code]
evaluate_algorithm(method='fcnn_d', pixel_spacing=0.5, development=True)
evaluate_algorithm(method='fcnn_d', pixel_spacing=2.0, development=True)
evaluate_algorithm(method='fcnn_d', pixel_spacing=8.0, development=True)

evaluate_algorithm(method='fcnn_d', pixel_spacing=2.0, development=False)

# %% [markdown]
## 4.E. Evaluate results of Threshold method

For comparison evaluate *Threshold method* on all the used pixel spacings: *0.5 um, 2.0 um,* and *8.0 um* on the testing part of the *Development* dataset.

# %% [code]
evaluate_algorithm(method='threshold', pixel_spacing=0.5, development=True)
evaluate_algorithm(method='threshold', pixel_spacing=2.0, development=True)
evaluate_algorithm(method='threshold', pixel_spacing=8.0, development=True)

# %% [markdown]
## 4.F. Evaluate results of Otsu's adaptive threshold

For comparison evaluate *Otsu's method* on all the used pixel spacings: *0.5 um, 2.0 um,* and *8.0 um* on the testing part of the *Development* dataset.

# %% [code]
evaluate_algorithm(method='otsu', pixel_spacing=0.5, development=True)
evaluate_algorithm(method='otsu', pixel_spacing=2.0, development=True)
evaluate_algorithm(method='otsu', pixel_spacing=8.0, development=True)

# %% [markdown]
## 4.G. Evaluate results of the FESI method

Evaluate the *FESI* algorithm at *2.0 um,* and *8.0 um* pixel spacings on the testing part of the *Development* dataset. The algorithm could not be evaluated at 0.5 um pixel spacing due to high memory requirements therefore the results of the FESI method at 0.5 um pixel spacing were not part of the paper.

# %% [code]
evaluate_algorithm(method='fesi', pixel_spacing=2.0, development=True)
evaluate_algorithm(method='fesi', pixel_spacing=8.0, development=True)

# %% [markdown]
<a id='calculate_tables_of_the_paper'></a>
# 5. Calculate tables of the paper

In the previous section all the algoriths that were part of the paper were evaluated at various pixel spacings on the testing part of the *Development* dataset and on the *Dissimilar* dataset. *In case the evaluation section was skipped the following functions load the pre-calculated evaluation results that were used in the paper.*

In this section the two tables that were included in the paper are calculated from the evaluation results and displayed.

# %% [markdown]
## 5.A. Table VI: Comparison of Traditional Methods and FCNNs

The first table summarizes the results of the FCNNs, Otsu's method and the FESI algorithm at 0.5 um, 2.0 um and 8.0 um pixel spacings on the testing part of the *Development* dataset. For the shake of simplicity, the levels in the multiresolution images of with 0.5 um, 2.0 um and 8.0 um pixel spacing were referred as *level 1, 3* and *5.*

The following cell defines a function that can summarize the corresponding resuts in a single variable and some helper function for printing the table.

# %% [code]
import pandas as ps
import numpy as np

import os

#--------------------------------------------------------------------------------

def calculate_development_stats(method, pixel_spacing, silent):
    """
    Calculate statistics based on the evaluation of a method.
    
    Args:
        method (str): Method identifier. 'threshold', 'otsu', 'fesi', 'fcnn_a', 'fcnn_b', 'fcnn_c', or 'fcnn_d'.
        pixel_spacing (float): Image pixel spacing of the evaluation.
        silent (bool): If true information printing is suppressed.

    Returns:
        dict: Calculated statistics with 'method', 'level', 'spacing', 'dice', 'sensitivity' and 'fp' keys.
    """

    # Prepare output.
    #
    result_line = {}
    
    # Determine the method name.
    #
    method_names = {'threshold': 'Threshold', 
                    'otsu': 'Otsu\'s',
                    'fesi': 'FESI',
                    'fcnn_a': 'FCNN A',
                    'fcnn_b': 'FCNN B',
                    'fcnn_c': 'FCNN C',
                    'fcnn_d': 'FCNN D'}
    
    if method in method_names:
        result_line['method'] = method_names[method]
    else:
        print('Invalid method name: \'{name}\''.format(name=method))
        return None
    
    # Determine the level.
    #
    spacing_to_level = {0.5: 1, 2.0: 3, 8.0: 5}
    
    if pixel_spacing in spacing_to_level:
        result_line['spacing'] = pixel_spacing
        result_line['level'] = spacing_to_level[pixel_spacing]
    else:
        print('Invalid pixel spacing: \'{spacing}\''.format(spacing=pixel_spacing))
        return None
    
    # Load the corresponding evaluation.
    #
    result_name = '{method}_at_{spacing}'.format(method=method, spacing=pixel_spacing)
    evaluated_path = '/home/user/output/evaluation/{name}/{name}.csv'.format(name=result_name)
    stored_path = '/home/user/project/results/{name}.csv'.format(name=result_name)
    
    if os.path.isfile(evaluated_path):
        if not silent:
            print('Loading evaluation: {path}'.format(path=evaluated_path))
        evaluation_table = ps.read_csv(evaluated_path)
    else:
        if not silent:
            print('Loading stored evaluation: {path}'.format(path=stored_path))
        evaluation_table = ps.read_csv(stored_path)

    # Calculate Dice score mean, standard deviation, minimum, and maximum.
    #
    dice_values = evaluation_table['dice score'].values
    result_line['dice'] = {'mean': round(np.mean(dice_values), 4),
                           'std': round(np.std(dice_values), 4),
                           'min': round(np.min(dice_values), 4),
                           'max': round(np.max(dice_values), 4)}
    
    # Calculate sensitivity mean, standard deviation, minimum, and maximum.
    #
    sensitivity_values = evaluation_table['sensitivity'].values
    result_line['sensitivity'] = {'mean': round(np.mean(sensitivity_values), 4),
                                  'std': round(np.std(sensitivity_values), 4),
                                  'min': round(np.min(sensitivity_values), 4),
                                  'max': round(np.max(sensitivity_values), 4)}
    
    # Calculate false positive count mean, standard deviation, minimum, and maximum.
    #
    fp_values = evaluation_table['false positives'].values
    fp_ratios = evaluation_table['false positive ratio'].values
    result_line['fp'] = {'mean': round(np.mean(fp_values), 2),
                         'std': round(np.std(fp_values), 2),
                         'min': np.min(fp_values),
                         'max': np.max(fp_values),
                         'area': round(np.mean(fp_ratios) * 100.0, 4)}
    
    return result_line

#--------------------------------------------------------------------------------

def print_table_vi_line(result_line):
    """
    Print a single line in Table VI.
    
    Args:
        dict: Data of a single line in Table VI.
    """
    
    method_part = '{method:6s}   {level}   {spacing} um  '.format(**result_line)
    dice_part = '{mean:6.4f} {std:6.4f} {min:6.4f} {max:6.4f}'.format(**result_line['dice'])
    sensitivity_part = '{mean:6.4f} {std:6.4f} {min:6.4f} {max:6.4f}'.format(**result_line['sensitivity'])
    fp_count_part = '{mean: >5.2f} {std: >5.2f} {min: ^3d}  {max: >3d}'.format(**result_line['fp'])

    line = '{method}  {dice}  {sensitivity}  {pf_count}'.format(method=method_part,
                                                                dice=dice_part,
                                                                sensitivity=sensitivity_part,
                                                                pf_count=fp_count_part)
    
    print(line)

# %% [markdown]
To test if FCNN D was significantly different from Otsu's method and the FESI algorithm we applied pairwise t-tests with Bonferroni correction using the Dice scores of the algorithms on development test set. Differences with *p < 0.05* were considered statistically significant.

The following function can calculate the *p* value with correction between two methods.

# %% [code]
import pandas as ps
import scipy.stats
import os

#--------------------------------------------------------------------------------

def calculate_paired_t_test(method_a, method_b, pixel_spacing, correction, silent):
    """
    Calculate paried t-test with Bonferroni correction.
    
    Args:
        method_a (str): Method identifier. 'threshold', 'otsu', 'fesi', 'fcnn_a', 'fcnn_b', 'fcnn_c', or 'fcnn_d'.
        method_b (str): Method identifier. 'threshold', 'otsu', 'fesi', 'fcnn_a', 'fcnn_b', 'fcnn_c', or 'fcnn_d'.
        pixel_spacing (float): Image pixel spacing of the evaluation.
        correction (float): Correction value.
        silent (bool): If true information printing is suppressed.

    Returns:
        float: Calculated p value.
    """
    
    # Check the method names.
    #
    if method_a not in {'threshold', 'otsu', 'fesi', 'fcnn_a', 'fcnn_b', 'fcnn_c', 'fcnn_d'}:
        print('Invalid method name: \'{name}\''.format(name=method_a))
        return None

    if method_b not in {'threshold', 'otsu', 'fesi', 'fcnn_a', 'fcnn_b', 'fcnn_c', 'fcnn_d'}:
        print('Invalid method name: \'{name}\''.format(name=method_b))
        return None
    
    # Check the spacing.
    #
    if pixel_spacing not in {0.5, 2.0, 8.0}:
        print('Invalid pixel spacing: \'{spacing}\''.format(spacing=pixel_spacing))
        return None
    
    # Load the corresponding evaluations.
    #
    result_a_name = '{method}_at_{spacing}'.format(method=method_a, spacing=pixel_spacing)
    result_b_name = '{method}_at_{spacing}'.format(method=method_b, spacing=pixel_spacing)

    evaluated_path = '/home/user/output/evaluation/{name}/{name}.csv'
    stored_path = '/home/user/project/results/{name}.csv'
    
    evaluated_a_path = evaluated_path.format(name=result_a_name)
    evaluated_b_path = evaluated_path.format(name=result_b_name)
    stored_a_path = stored_path.format(name=result_a_name)
    stored_b_path = stored_path.format(name=result_b_name)
    
    if os.path.isfile(evaluated_a_path):
        if not silent:
            print('Loading evaluation: {path}'.format(path=evaluated_a_path))
        evaluation_a_table = ps.read_csv(evaluated_a_path)
    else:
        if not silent:
            print('Loading stored evaluation: {path}'.format(path=stored_a_path))
        evaluation_a_table = ps.read_csv(stored_a_path)
        
    if os.path.isfile(evaluated_b_path):
        if not silent:
            print('Loading evaluation: {path}'.format(path=evaluated_b_path))
        evaluation_b_table = ps.read_csv(evaluated_b_path)
    else:
        if not silent:
            print('Loading stored evaluation: {path}'.format(path=stored_b_path))
        evaluation_b_table = ps.read_csv(stored_b_path)


    # Calculate p value.
    #
    result_a_dices = evaluation_a_table['dice score'].values
    result_b_dices = evaluation_b_table['dice score'].values

    t_test = scipy.stats.ttest_rel(a=result_a_dices, b=result_b_dices, nan_policy='raise')
    
    # Correct the p value.
    #
    p = t_test[1] * correction

    return  round(p, 4)

# %% [markdown]
The next cell summarizes and displays the results on the testing part of the *Development* dataset. It should match the values up to rounding errors of **Table VI: Comparison of Traditional Methods and FCNNs** of the paper. Furthermore, it summarizes the **false positive area ratios**, as it was mentioned in the paper, and calculates the **paired t-tests**.

Set the value of the `silent` variable to `False` to see which evaluation result CSV files are loaded for the table generation.

# %% [code]
# Set this variable to False to see which evaluation result files are loaded.
#
silent = True

# Calculate all the statistics that were presented in the paper.
#
threshold_level_1 = calculate_development_stats(method='threshold', pixel_spacing=0.5, silent=silent)
otsu_level_1 = calculate_development_stats(method='otsu', pixel_spacing=0.5, silent=silent)
fcnn_a_level_1 = calculate_development_stats(method='fcnn_a', pixel_spacing=0.5, silent=silent)
fcnn_b_level_1 = calculate_development_stats(method='fcnn_b', pixel_spacing=0.5, silent=silent)
fcnn_d_level_1 = calculate_development_stats(method='fcnn_d', pixel_spacing=0.5, silent=silent)

threshold_level_3 = calculate_development_stats(method='threshold', pixel_spacing=2.0, silent=silent)
otsu_level_3 = calculate_development_stats(method='otsu', pixel_spacing=2.0, silent=silent)
fesi_level_3 = calculate_development_stats(method='fesi', pixel_spacing=2.0, silent=silent)
fcnn_b_level_3 = calculate_development_stats(method='fcnn_b', pixel_spacing=2.0, silent=silent)
fcnn_d_level_3 = calculate_development_stats(method='fcnn_d', pixel_spacing=2.0, silent=silent)

threshold_level_5 = calculate_development_stats(method='threshold', pixel_spacing=8.0, silent=silent)
otsu_level_5 = calculate_development_stats(method='otsu', pixel_spacing=8.0, silent=silent)
fesi_level_5 = calculate_development_stats(method='fesi', pixel_spacing=8.0, silent=silent)
fcnn_c_level_5 = calculate_development_stats(method='fcnn_c', pixel_spacing=8.0, silent=silent)
fcnn_b_level_5 = calculate_development_stats(method='fcnn_b', pixel_spacing=8.0, silent=silent)
fcnn_d_level_5 = calculate_development_stats(method='fcnn_d', pixel_spacing=8.0, silent=silent)

p_fcnn_d_threshold = calculate_paired_t_test(method_a='fcnn_d',
                                             method_b='threshold',
                                             pixel_spacing=8.0,
                                             correction=2.0,
                                             silent=silent)

p_fcnn_d_otsu = calculate_paired_t_test(method_a='fcnn_d',
                                        method_b='otsu',
                                        pixel_spacing=8.0,
                                        correction=2.0,
                                        silent=silent)

p_fcnn_d_fesi = calculate_paired_t_test(method_a='fcnn_d',
                                        method_b='fesi',
                                        pixel_spacing=8.0,
                                        correction=2.0,
                                        silent=silent)


# Print the table.
#
print('')
print('                                              TABLE VI                                               ')
print('                             Comparison of Traditional Methods and FCNNs                             ')
print('')
print('=====================================================================================================')
print('Method Level Spacing           Dice Score               Sensitivity              False Positive Count')
print('                        Mean  Stdev   Min    Max     Mean  Stdev   Min    Max    Mean  Stdev Min  Max')
print('-----------------------------------------------------------------------------------------------------')
print_table_vi_line(result_line=threshold_level_1)
print_table_vi_line(result_line=otsu_level_1)
print_table_vi_line(result_line=fcnn_a_level_1)
print_table_vi_line(result_line=fcnn_b_level_1)
print_table_vi_line(result_line=fcnn_d_level_1)
print('----------------------------------------------------------------------------------------------------=')
print_table_vi_line(result_line=threshold_level_3)
print_table_vi_line(result_line=otsu_level_3)
print_table_vi_line(result_line=fesi_level_3)
print_table_vi_line(result_line=fcnn_b_level_3)
print_table_vi_line(result_line=fcnn_d_level_3)
print('----------------------------------------------------------------------------------------------------=')
print_table_vi_line(result_line=threshold_level_5)
print_table_vi_line(result_line=otsu_level_5)
print_table_vi_line(result_line=fesi_level_5)
print_table_vi_line(result_line=fcnn_c_level_5)
print_table_vi_line(result_line=fcnn_b_level_5)
print_table_vi_line(result_line=fcnn_d_level_5)
print('=====================================================================================================')

# Print false positive ratios.
#
print('')
print('False positive areas')
print('----------------------------------')
print('Threshold method at level 1: {ratio:6.4f}%'.format(ratio=threshold_level_1['fp']['area']))
print('Threshold method at level 2: {ratio:6.4f}%'.format(ratio=threshold_level_3['fp']['area']))
print('Threshold method at level 3: {ratio:6.4f}%'.format(ratio=threshold_level_5['fp']['area']))
print('')
print('Otsu\'s method at level 1: {ratio:6.4f}%'.format(ratio=otsu_level_1['fp']['area']))
print('Otsu\'s method at level 3: {ratio:6.4f}%'.format(ratio=otsu_level_3['fp']['area']))
print('Otsu\'s method at level 4: {ratio:6.4f}%'.format(ratio=otsu_level_5['fp']['area']))
print('')
print('FESI algorithm at level 3: {ratio:6.4f}%'.format(ratio=fesi_level_3['fp']['area']))
print('FESI algorithm at level 5: {ratio:6.4f}%'.format(ratio=fesi_level_5['fp']['area']))
print('')
print('FCNN A at level 1: {ratio:6.4f}%'.format(ratio=fcnn_a_level_1['fp']['area']))
print('')
print('FCNN B at level 1: {ratio:6.4f}%'.format(ratio=fcnn_b_level_1['fp']['area']))
print('FCNN B at level 3: {ratio:6.4f}%'.format(ratio=fcnn_b_level_3['fp']['area']))
print('FCNN B at level 5: {ratio:6.4f}%'.format(ratio=fcnn_b_level_5['fp']['area']))
print('')
print('FCNN C at level 5: {ratio:6.4f}%'.format(ratio=fcnn_c_level_5['fp']['area']))
print('')
print('FCNN D at level 1: {ratio:6.4f}%'.format(ratio=fcnn_d_level_1['fp']['area']))
print('FCNN D at level 3: {ratio:6.4f}%'.format(ratio=fcnn_d_level_3['fp']['area']))
print('FCNN D at level 5: {ratio:6.4f}%'.format(ratio=fcnn_d_level_5['fp']['area']))

# Print p values.
#
print('')
print('Paried t-tests')
print('-----------------------------------')
if p_fcnn_d_threshold < 0.0001:
    print('FCNN D - Threshold at 8.0 um: p < 0.0001')
else:
    print('FCNN D - Threshold at 8.0 um: p = {p:6.4f}'.format(p=p_fcnn_d_threshold))

    if p_fcnn_d_otsu < 0.0001:
    print('FCNN D - Otsu at 8.0 um: p < 0.0001')
else:
    print('FCNN D - Otsu at 8.0 um: p = {p:6.4f}'.format(p=p_fcnn_d_otsu))
          
if p_fcnn_d_fesi < 0.0001:
    print('FCNN D - FESI at 8.0 um: p < 0.0001')
else:        
    print('FCNN D - FESI at 8.0 um: p = {p:6.4f}'.format(p=p_fcnn_d_fesi))

# %% [markdown]
## 5.B. Table VII: Results of FCNN D on the Dissimilar Dataset
The second table summarizes the results of FCNN D at 2.0 um pixel spacing on the *Dissimilar* dataset.

The following cell defines a function that can summarize the corresponding resuts in a single variable.

# %% [code]
import pandas as ps
import numpy as np

import os

#--------------------------------------------------------------------------------

def load_dissimilar_stats(method, pixel_spacing, silent):
    """
    Load statistics on the Dissimilar dataset.
    
    Args:
        method (str): Method identifier. 'otsu', 'fesi', 'fcnn_a', 'fcnn_b', 'fcnn_c', or 'fcnn_d'.
        pixel_spacing (float): Image pixel spacing of the evaluation.
        silent (bool): If true information printing is suppressed.

    Returns:
        list, float, float, float: Loaded statistics rows, average dice score, average sensitivity, total false
            positive count.
    """

    # Prepare output.
    #
    result_rows = []
    
    # Check the method name.
    #
    method_names = {'otsu', 'fesi', 'fcnn_a', 'fcnn_b', 'fcnn_c', 'fcnn_d'}
    
    if method not in method_names:
        print('Invalid method name: \'{name}\''.format(name=method))
        return None
    
    # Check the pixel spacing.
    #
    spacings = {0.5, 2.0, 8.0}
    
    if pixel_spacing not in spacings:
        print('Invalid pixel spacing: \'{spacing}\''.format(spacing=pixel_spacing))
        return None
    
    # Load the corresponding evaluation.
    #
    result_name = '{method}_at_{spacing}_dissimilar'.format(method=method, spacing=pixel_spacing)
    evaluated_path = '/home/user/output/evaluation/{name}/{name}.csv'.format(name=result_name)
    stored_path = '/home/user/project/results/{name}.csv'.format(name=result_name)
    
    if os.path.isfile(evaluated_path):
        if not silent:
            print('Loading evaluation: {path}'.format(path=evaluated_path))
        evaluation_table = ps.read_csv(evaluated_path)
    else:
        if not silent:
            print('Loading stored evaluation: {path}'.format(path=stored_path))
        evaluation_table = ps.read_csv(stored_path)

    # Stain ID to name mappings.
    #
    stain_map = {'alcianblue': 'Alcian Blue',
                 'grocott': 'Grocott',
                 'cab': 'CAB',
                 'perls': 'Perls',
                 'vonkossa': 'Von Kossa'}
            
    # Go through the rows of the loaded table.
    #
    for _, evaluation_row in evaluation_table.iterrows():
        image_name = evaluation_row['name'].split('_')

        row_sensitivity = evaluation_row['sensitivity']
        sensitivity = round(row_sensitivity, 4) if row_sensitivity < 1.0 else round(row_sensitivity)

        result_rows.append({'tissue': image_name[0],
                            'staining': stain_map[image_name[1]],
                            'dice': round(evaluation_row['dice score'], 4),
                            'sensitivity': sensitivity,
                            'fp': evaluation_row['false positives']})

    # Calculate other values that were presented in the paper.
    #
    average_dice = round(np.mean(evaluation_table['dice score'].values), 4)
    average_sensitivity = round(np.mean(evaluation_table['sensitivity'].values), 4)
    fp_count_sum = np.sum(evaluation_table['false positives'].values)
    
    return result_rows, average_dice, average_sensitivity, fp_count_sum

#--------------------------------------------------------------------------------

def print_table_vii_line(result_line):
    """
    Print a single line in Table VII.
    
    Args:
        dict: Data of a single line in Table VI.
    """
    
    tissue_part = '{tissue: ^6s}'.format(**result_line)
    staining_part = '{staining: ^11s}'.format(**result_line)
    
    if result_line['sensitivity'] == 1:
        statistics_part = '  {dice:6.4f}      {sensitivity: ^6d}    {fp: >8d}'.format(**result_line)
    else:
        statistics_part = '  {dice:6.4f}      {sensitivity:6.4f}    {fp: >8d}'.format(**result_line)

    line = '{tissue}  {staining}  {stats}'.format(tissue=tissue_part, staining=staining_part, stats=statistics_part)

    print(line)

# %% [markdown]
The next cell summarizes and displays the results on teh Dissimilar dataset. It should match the values up to rounding errors of **Table VII: Results of FCNN D on the Dissimilar Dataset** of the paper.

Set the value of the `silent` variable to `False` to see which evaluation result CSV files are loaded for the table generation.

# %% [code]
# Set this variable to False to see which evaluation result file is loaded.
#
silent = True

# Load the statistics that were presented in the paper.
#
table_rows, dice_mean, sensitivity_mean, fp_sum = load_dissimilar_stats(method='fcnn_d',
                                                                        pixel_spacing=2.0,
                                                                        silent=silent)

# Print table.
#
print('')
print('                         TABLE VII                          ')
print('        Results of FCNN D on the Dissimilar Dataset         ')
print('')
print('============================================================')
print('Tissue   Staining    Dice Score  Sensitivity  False Positive')
print('                                                  Count     ')
print('------------------------------------------------------------')
print_table_vii_line(result_line=table_rows[0])
print_table_vii_line(result_line=table_rows[1])
print_table_vii_line(result_line=table_rows[2])
print_table_vii_line(result_line=table_rows[3])
print_table_vii_line(result_line=table_rows[4])
print_table_vii_line(result_line=table_rows[5])
print_table_vii_line(result_line=table_rows[6])
print_table_vii_line(result_line=table_rows[7])
print('============================================================')

# Print average Dice score and sensitivity.
#
print('')
print('Summary')
print('-----------------------------')
print('Average Dice score: {score:6.4f}'.format(score=dice_mean))
print('Average sensitivity: {sensitivity:6.4f}'.format(sensitivity=sensitivity_mean))
print('Total false positive count: {total}'.format(total=fp_sum))
