# Supplementary material for: Resolution-agnostic tissue segmentation in whole-slide histopathology images with convolutional neural networks
Source: PeerJ. 2019 Dec 17;7:e8242. doi: 10.7717/peerj.8242 (PMC6924324; doi:10.7717/peerj.8242)
Supplement: Supplemental Information 1 [file peerj-07-8242-s001.zip › wsi_tissue_segmentation_source_code/source/digitalpathology/augmenters/augmenterpool.py]

"""
This file contains a class for handling and applying multiple augmentations on patches from whole slide images.
"""

from . import augmenterbase as dptaugmenterbase
from .spatial import spatialaugmenterbase as dptspatialaugmenterbase

from ..errors import augmentationerrors as dptaugmentationerrors

import numpy as np

#----------------------------------------------------------------------------------------------------

class AugmenterPool(object):
    """Class for augmenting patches from whole slide images."""

    def __init__(self):
        """Initialize object."""

        # Initialize the base class.
        #
        super().__init__()

        # Initialize members.
        #
        self.__groups = []          # List of augmenter groups in order of application.
        self.__augmenters = {}      # List of augmenter object by groups.
        self.__probabilities = {}   # Probability of selection for each augmenter.
        self.__current_set = {}     # Index of augmenters that currently selected for execution.
        self.__distributed = False  # Flag to indicate if proper group probabilities have been pre-calculated.

    def __cropbatch(self, patches, labels, shape):
        """
        Crop the batch of patches to the target shape. For efficiency considerations this is a separate function from the crop() public function.

        Args:
            patches (np.ndarray): Image patches to crop.
            labels (np.ndarray): Label images to crop.
            shape (tuple): Target shape.

        Returns:
            (np.ndarray): Cropped batch.

        Raises:
            BatchCroppingError: The target shape for cropping is smaller than the batch to crop itself.
        """

        # Check quickly if cropping is needed at all.
        #
        if patches.shape[2:] == shape:
            # Return the original batch.
            #
            return patches, labels

        else:
            # Check if the shape is larger or equal to the target.
            #
            if patches.shape[2] < shape[0] or patches.shape[3] < shape[1]:
                dptaugmentationerrors.BatchCroppingError(patches.shape, shape)

            # Calculate the shift.
            #
            shift = ((patches.shape[2] - shape[0]) // 2, (patches.shape[3] - shape[1]) // 2)

            # Return the cropped patch.
            #
            return patches[:, :, shift[0]: shift[0] + shape[0], shift[1]: shift[1] + shape[1]], labels[:, :, shift[0]: shift[0] + shape[0], shift[1]: shift[1] + shape[1]] if 2 < labels.ndim else labels

    def appendgroup(self, group, randomized):
        """
        Append augmentation group. If the created group is randomized the augmenter pool will choose one augmenter from the pool for execution, otherwise it is sequential and the augmenter pool
        will execute all the augmenters in the group in order.

        Args:
            group (str): Group identifier.
            randomized (bool): Flag indicating group type.

        Raises:
            AugmentationGroupAlreadyExistsError: Augmentation group already exists.
        """

        # Check if group exists already.
        #
        if group in self.__groups:
            raise dptaugmentationerrors.AugmentationGroupAlreadyExistsError(group)

        # Set up the per-group data.
        #
        self.__groups.append(group)
        self.__augmenters[group] = []

        if randomized:
            self.__probabilities[group] = []

    def appendaugmenter(self, augmenter, group, ratio=0.0):
        """
        Append an augmenter object to the group.

        Args:
            augmenter (dptaugmenterbase.AugmenterBase): Augmenter object.
            group (str): Group identifier.
            ratio (float): Ratio for selection.

        Raises:
            UnknownAugmentationGroupError: Unknown augmentation group.
            InvalidAugmentationRatioError: The ratio of the augmentation selection in its group is invalid.
        """

        # Check if the group is known.
        #
        if group not in self.__groups:
            raise dptaugmentationerrors.UnknownAugmentationGroupError(group)

        # Check the ratio for selection. It must be larger than 0.0 if the group is randomized.
        #
        if group in self.__probabilities and ratio <= 0.0:
            raise dptaugmentationerrors.InvalidAugmentationRatioError(ratio)

        # Append the augmenter object and its relative selection probability to the per-group list.
        #
        self.__augmenters[group].append(augmenter)

        if group in self.__probabilities:
            self.__probabilities[group].append(ratio)

            # Reset the distributed flag, only if the affected group is randomized.
            #
            self.__distributed = False

    def distribute(self):
        """Calculate the distribution of the augmenters based on their relative probability."""

        # Normalize the probability of selection to 1.0 sum in the groups.
        #
        for group_id in self.__groups:
            if group_id in self.__probabilities:
                group_p_sum = sum(self.__probabilities[group_id])
                for index in range(len(self.__probabilities[group_id])):
                    self.__probabilities[group_id][index] /= group_p_sum

        # Mark the flag.
        #
        self.__distributed = True

    def shapes(self, target_shapes):
        """
        Calculate the required shape of the input to achieve the target output shape.

        Args:
            target_shapes (dict): Target output shape per level.

        Returns:
            (dict): Required input shape per level.
        """

        # Copy the target sizes.
        #
        required_shapes = target_shapes.copy()

        # Get the maximal required sizes.
        #
        for group_id in self.__augmenters:
            for augmenter_item in self.__augmenters[group_id]:
                required_shapes_for_item = augmenter_item.shapes(target_shapes)

                for level in required_shapes:
                    required_shapes[level] = tuple(max(required_shapes[level][index], required_shapes_for_item[level][index]) for index in range(len(required_shapes[level])))

        return required_shapes

    def transform(self, patch, label=None):
        """
        Randomly select one from each group and apply transformations on the patch and the label map in order.

        Args:
            patch (np.ndarray): Patch to transform.
            label (np.ndarray, None): Patch labels to transform.

        Returns:
            np.ndarray, (np.ndarray, None): Transformed patch, transformed labels.

        Raises:
            MissingAugmentationRandomizationError: Augmentations are configured but not randomized.
        """

        # Check if randomization is done.
        #
        if self.__current_set.keys() != self.__probabilities.keys():
            raise dptaugmentationerrors.MissingAugmentationRandomizationError()

        # Prepare the result.
        #
        transformed_patch = patch
        transformed_label = label

        # Go through the groups in order.
        #
        for group_id in self.__groups:
            if group_id in self.__probabilities:
                # Apply transformation on the patch and if there is a label image and the transformation is spatial apply it to the label image too.
                #
                current_augmenter = self.__augmenters[group_id][self.__current_set[group_id]]
                transformed_patch = current_augmenter.transform(patch=transformed_patch)

                if transformed_label is not None and transformed_label.ndim == 3 and isinstance(current_augmenter, dptspatialaugmenterbase.SpatialAugmenterBase):
                    transformed_label = current_augmenter.transform(patch=transformed_label)
            else:
                # This a sequential group. Apply all the augmenters in order.
                #
                for augmenter_item in self.__augmenters[group_id]:
                    transformed_patch = augmenter_item.transform(patch=transformed_patch)

                    if transformed_label is not None and transformed_label.ndim == 3 and isinstance(augmenter_item, dptspatialaugmenterbase.SpatialAugmenterBase):
                        transformed_label = augmenter_item.transform(patch=transformed_label)

        # Return the result patch, label pair.
        #
        return transformed_patch, transformed_label

    def randomize(self):
        """
        Randomize the parameters of the augmenters.

        Raises:
            AugmentationPoolRandomizationBeforeDistribution: The augmentation pool randomized before distribution.
            EmptyAugmentationGroupError: Empty augmentation group.
        """

        # Proper distribution calculation is necessary before randomization.
        #
        if not self.__distributed:
            raise dptaugmentationerrors.AugmentationPoolRandomizationBeforeDistribution()

        # Check if there is an empty group.
        #
        if any(len(self.__augmenters[group_id]) == 0 for group_id in self.__groups):
            empty_groups = [group_id for group_id in self.__groups if len(self.__augmenters[group_id]) == 0]
            raise dptaugmentationerrors.EmptyAugmentationGroupError(empty_groups)

        for group_id in self.__groups:
            if group_id in self.__probabilities:
                # Randomly select an augmenter based on the configured probability and randomize its parameters.
                #
                augmentation_index = np.random.choice(a=len(self.__probabilities[group_id]), size=None, p=self.__probabilities[group_id])

                self.__current_set[group_id] = augmentation_index
                self.__augmenters[group_id][augmentation_index].randomize()
            else:
                # This is a sequential group. Randomize the parameters of all the augmenters.
                #
                for augmenter_item in self.__augmenters[group_id]:
                    augmenter_item.randomize()

    def crop(self, patch, shape):
        """
        Crop the patch to the target shape.

        Args:
            patch (np.ndarray): Patch to crop.
            shape (tuple): Target shape.

        Returns:
            (np.ndarray): Cropped patch.

        Raises:
            PatchCroppingError: The target shape for cropping is smaller than the patch to crop itself.
        """

        # Check quickly if cropping is needed at all.
        #
        if patch.shape[1:] == shape:
            # Return the original patch.
            #
            return patch

        else:
            # Check if the patch shape is larger or equal to the target.
            #
            if patch.shape[1] < shape[0] or patch.shape[2] < shape[1]:
                dptaugmentationerrors.PatchCroppingError(patch.shape, shape)

            # Calculate the shift.
            #
            shift = ((patch.shape[1] - shape[0]) // 2, (patch.shape[2] - shape[1]) // 2)

            # Return the cropped patch.
            #
            return patch[:, shift[0]: shift[0] + shape[0], shift[1]: shift[1] + shape[1]]

    def process(self, patches, shapes=None, randomize=True):
        """
        Process a batch of multi-level patches.

        Args:
            patches (dict): RGB patches and labels per level as given by the PatchSampler.
            randomize (flag to control if parameters should be randomized before each patch augmentation.
            shapes (dict, None): Target patch shapes (rows, columns) per level.

        Returns:
            dict: Augmented patch collection.

        Raises:
            MissingTargetShapeForLevelError: Target shape for cropping is missing for a level.
            MissingAugmentationRandomizationError: Augmentations are configured but not randomized.
            AugmentationPoolRandomizationBeforeDistribution: The augmentation pool randomized before distribution.
            EmptyAugmentationGroupError: Empty augmentation group.
            BatchCroppingError: The target shape for cropping is smaller than the batch to crop itself.
        """

        # Check if the target shapes are valid.
        #
        if shapes:
            if any(level not in shapes for level in patches):
                dptaugmentationerrors.MissingTargetShapeForLevelError(list(patches.keys()), list(shapes.keys()))

        # Get patch collection length.
        #
        patch_count = next(iter(patches.values()))['patches'].shape[0]

        # Go through all the patches: randomize the augmenters and apply the same augmentation across all the levels for the same patch.
        #
        for index in range(patch_count):
            if randomize:
                self.randomize()

            for level in patches:
                patches[level]['patches'][index], patches[level]['labels'][index] = self.transform(patch=patches[level]['patches'][index], label=patches[level]['labels'][index])

        # Crop the central part of the patches to remove augmentation artifacts.
        #
        if shapes:
            for level in patches:
                patches[level]['patches'], patches[level]['labels'] = self.__cropbatch(patches=patches[level]['patches'], labels=patches[level]['labels'], shape=shapes[level])

        # Return the transformed patch set.
        #
        return patches
