# Supplementary material for: Resolution-agnostic tissue segmentation in whole-slide histopathology images with convolutional neural networks
Source: PeerJ. 2019 Dec 17;7:e8242. doi: 10.7717/peerj.8242 (PMC6924324; doi:10.7717/peerj.8242)
Supplement: Supplemental Information 1 [file peerj-07-8242-s001.zip › wsi_tissue_segmentation_source_code/source/digitalpathology/augmenters/spatial/spatialaugmenterbase.py]

"""
This file contains base class for augmenting patches from whole slide images with spatial transformations.
"""

from .. import augmenterbase as dptaugmenterbase

#----------------------------------------------------------------------------------------------------

class SpatialAugmenterBase(dptaugmenterbase.AugmenterBase):
    """Base class for spatial patch augmentation."""

    def __init__(self, keyword):
        """
        Initialize the object.

        Args:
            keyword (str): Short name for the transformation.
        """

        # Initialize the base class.
        #
        super().__init__(keyword=keyword)
