# Supplementary material for: Resolution-agnostic tissue segmentation in whole-slide histopathology images with convolutional neural networks
Source: PeerJ. 2019 Dec 17;7:e8242. doi: 10.7717/peerj.8242 (PMC6924324; doi:10.7717/peerj.8242)
Supplement: Supplemental Information 1 [file peerj-07-8242-s001.zip › wsi_tissue_segmentation_source_code/source/digitalpathology/errors/buffererrors.py]

"""
Buffer related errors.
"""

from . import errorbase as dpterrorbase

#----------------------------------------------------------------------------------------------------

class DigitalPathologyBufferError(dpterrorbase.DigitalPathologyError):
    """Error base class for all buffer errors."""

    def __init__(self, *args):
        """
        Initialize the object.

        Args:
            *args: Argument list.
        """

        # Initialize base class.
        #
        super().__init__(*args)

#----------------------------------------------------------------------------------------------------

class InvalidCacheSizeError(DigitalPathologyBufferError):
    """Raise when the number of patches to cache is invalid."""

    def __init__(self, cache_size):
        """
        Initialize the object.

        Args:
            cache_size (int): Number of patches to keep in memory.
        """

        # Initialize base class.
        #
        super().__init__('Invalid cache size: {size}.'.format(size=cache_size))

        # Store custom data.
        #
        self.cache_size = cache_size

#----------------------------------------------------------------------------------------------------

class InvalidClassificationErrorError(DigitalPathologyBufferError):
    """Raise when the classification error value is out of [0.0, 1.0] interval."""

    def __init__(self, error):
        """
        Initialize the object.

        Args:
            error (float): Classification error.
        """

        # Initialize base class.
        #
        super().__init__('Classification error is out of [0.0, 1.0] interval: {error}.'.format(error=error))

        # Store custom data.
        #
        self.error = error

#----------------------------------------------------------------------------------------------------

class BatchSizeLargerThanCacheError(DigitalPathologyBufferError):
    """Raise when the batch size is larger than the number of cached patches."""

    def __init__(self, batch_size, cache_size):
        """
        Initialize the object.

        Args:
            batch_size (int): Batch size.
            cache_size (int): Cache size.
        """

        # Initialize base class.
        #
        super().__init__('Batch size is too large: {batch} ({cache}).'.format(batch=batch_size, cache=cache_size))

        # Store custom data.
        #
        self.batch_size = batch_size
        self.cache_size = cache_size

#----------------------------------------------------------------------------------------------------

class LabelCountMismatchError(DigitalPathologyBufferError):
    """Raise when the number of pushed patches and labels are not matching on a level of pixel spacing."""

    def __init__(self, spacing, patch_count, label_count):
        """
        Initialize the object.

        Args:
            spacing (float): Pixel spacing of mismatch (micrometer).
            patch_count (int): Number of patches.
            label_count (int): Number of labels.
        """

        # Initialize base class.
        #
        super().__init__('Pushed patch - label count mismatch: {patch} - {label} at spacing {spacing}.'.format(patch=patch_count, label=label_count, spacing=spacing))

        # Store custom data.
        #
        self.spacing = spacing
        self.patch_count = patch_count
        self.label_count = label_count

#----------------------------------------------------------------------------------------------------

class BufferOverflowError(DigitalPathologyBufferError):
    """Raise when the number of patches to write to the buffer is larger than the size of the buffer on a level of pixel spacing."""

    def __init__(self, spacing, buffer_size, batch_size):
        """
        Initialize the object.

        Args:
            spacing (float): Pixel spacing of mismatch (micrometer).
            buffer_size (int): Size of the buffer.
            batch_size (int): Number of patches to push to the buffer.
        """

        # Initialize base class.
        #
        super().__init__('Cannot push {batch} item to a buffer of size {buffer} on spacing {spacing}.'.format(batch=batch_size, buffer=buffer_size, spacing=spacing))

        # Store custom data.
        #
        self.spacing = spacing
        self.buffer_size = buffer_size
        self.batch_size = batch_size

#----------------------------------------------------------------------------------------------------

class SpacingMismatchError(DigitalPathologyBufferError):
    """Raise when pushed pixel spacings do not match the buffered pixel spacings."""

    def __init__(self, pushed_spacings, buffered_spacings):
        """
        Initialize the object.

        Args:
            pushed_spacings (tuple): List of pushed pixel spacings.
            buffered_spacings (tuple): List of buffered pixel spacings.
        """

        # Initialize base class.
        #
        super().__init__('Pushed {pushed} pixel spacings do not match the buffered {buffered} pixel spacings.'.format(pushed=pushed_spacings, buffered=buffered_spacings))

        # Store custom data.
        #
        self.pushed_spacings = pushed_spacings
        self.buffered_spacings = buffered_spacings

#----------------------------------------------------------------------------------------------------

class InvalidBufferChunkSizeError(DigitalPathologyBufferError):
    """Raise when the buffer chunk size is invalid."""

    def __init__(self, chunk_size):
        """
        Initialize the object.

        Args:
            chunk_size (int): Number of patches to transfer at once.
        """

        # Initialize base class.
        #
        super().__init__('Invalid buffer chunk size: {size}.'.format(size=chunk_size))

        # Store custom data.
        #
        self.chunk_size = chunk_size

#----------------------------------------------------------------------------------------------------

class MissingWeightsError(DigitalPathologyBufferError):
    """Raise when the buffer is configured to store weights too but the pushed batch does not contain weights."""

    def __init__(self, spacing):
        """
        Initialize the object.

        Args:
            spacing (float): First level of pixel spacing where the weights are missing (micrometer).
        """

        # Initialize base class.
        #
        super().__init__('Buffer configured to store weights but is missing from the input at spacing: {spacing}.'.format(spacing=spacing))

        # Store custom data.
        #
        self.spacing = spacing
