# Supplementary material for: Resolution-agnostic tissue segmentation in whole-slide histopathology images with convolutional neural networks
Source: PeerJ. 2019 Dec 17;7:e8242. doi: 10.7717/peerj.8242 (PMC6924324; doi:10.7717/peerj.8242)
Supplement: Supplemental Information 1 [file peerj-07-8242-s001.zip › wsi_tissue_segmentation_source_code/source/digitalpathology/errors/systemerrors.py]

"""
System-wide errors.
"""

from . import errorbase as dpterrorbase

#----------------------------------------------------------------------------------------------------

class DigitalPathologySystemError(dpterrorbase.DigitalPathologyError):
    """Error base class for all system errors."""

    def __init__(self, *args):
        """
        Initialize the object.

        Args:
            *args: Argument list.
        """

        # Initialize base class.
        #
        super().__init__(*args)

#----------------------------------------------------------------------------------------------------

class ProcessKilledError(DigitalPathologySystemError):
    """The process received SIGINT signal."""

    def __init__(self, signal_id, signal_name):
        """
        Initialize the object.

        Args:
            signal_id (int): Signal id.
            signal_name (str): Signal name.
        """

        # Initialize base class.
        #
        super().__init__('{name} ({id}) received.'.format(name=signal_name, id=signal_id))

        # Store custom data.
        #
        self.signal_id = signal_id
        self.signal_name = signal_name
