# Supplementary material for: Resolution-agnostic tissue segmentation in whole-slide histopathology images with convolutional neural networks
Source: PeerJ. 2019 Dec 17;7:e8242. doi: 10.7717/peerj.8242 (PMC6924324; doi:10.7717/peerj.8242)
Supplement: Supplemental Information 1 [file peerj-07-8242-s001.zip › wsi_tissue_segmentation_source_code/source/digitalpathology/models/modelbase.py]

"""
Base class for network models.
"""

from ..errors import modelerrors as dptmodelerrors
from ..utils import gitrepo as dptgitrepo
from ..utils import serialize as dptserialize

from abc import ABCMeta, abstractmethod
import os
import importlib

#----------------------------------------------------------------------------------------------------

class ModelBase(object, metaclass=ABCMeta):
    """This class is the base class for all network model classes."""

    def __init__(self, name=None, description=None):
        """
        Initialize model parameters.

        Args:
            name (str): Name of the model.
            description (str): Description of the model.

        Raises:
            InvalidImageLevel: The configured level is negative.
        """

        # Initialize base class.
        #
        super().__init__()

        # Initialize members.
        #
        self.__name = name                # Name of the network model.
        self.__description = description  # Description of the network model.
        self._model_instance = None       # Instance of model in backend
        self._compiled = False

    def __classinfo(self):
        """
        Get the name of this class

        Returns:
            str: Name of this class.
        """

        return '{module_name}.{class_name}'.format(module_name=self.__class__.__module__, class_name=self.__class__.__name__)

    def __repositoryinfo(self):
        """
        Collect the repository version of DigitalPathology.

        Returns:
            dict: Basic repository information structure.
        """

        # Get the DigitalPathology repository information through this file. The origin is 3 steps down from the root of the repository.
        #
        try:
            dpt_repo_dir = os.path.dirname(os.path.dirname(os.path.dirname(os.path.realpath(__file__))))
            repo_info = dptgitrepo.git_info(repo_dir_path=dpt_repo_dir)
        except ValueError:
            repo_info = {'name': '', 'url': '', 'revision': '', 'branch': ''}
        return repo_info

    def _customdata(self):
        """
        Get a map of custom data structure to add to the dictionary of exported values. This function should be redefined in subclasses.

        Returns:
            dict: Dictionary of values to add to the exported data.
        """

        # By default it returns an empty map.
        #
        return {}

    def _setcustomdata(self, data_maps):
        """
        Set the class specific data. This function should be redefined in subclasses.

        Args:
            data_maps (dict): Custom data map.
        """

        pass

    @abstractmethod
    def _restoremodelparameters(self, parameters):
        """
        Restores the state of the model and the optimizer

        Args:
            parameters: Dictionary of parameters
        """

        pass

    @abstractmethod
    def _modelparameters(self):
        """
        Collect the parameters of the network to save.

        Returns:
            dict: Dictionary of parameters.
        """

        return {}

    @property
    def name(self):
        """
        Name of the model.

        Returns:
            str: Name of the model.
        """

        return self.__name

    @property
    def compiled(self):
        """
        Compilation state

        Returns:
            bool: Whether the model's current state has been compiled
        """
        return self._compiled

    @property
    def description(self):
        """
        Description of the model.

        Returns:
            str: Description of the model.
        """

        return self.__description

    @property
    def model(self):
        """
        Get the backend model instance.

        Returns:
            Model instance or None.
        """

        # Return the network instance.
        #
        return self._model_instance

    @abstractmethod
    def build(self):
        """Build the network instance with the pre-configured parameters."""

        pass

    @staticmethod
    def instantiate(file):
        """
        Load the network file, investigate the class of the stored object and instantiate the right network object that can load the stored data.

        Args:
            file (str, dict): Model file path or loaded data structure.

        Returns:
            ModelBase: Model object.

        Raises:
            InvalidModelDataFormatError: Invalid model data format.
        """

        # If the file is a string, it is used as a file path to load. Otherwise it is expected to contain the already loaded model data.
        #
        if type(file) is str:
            model_dump = dptserialize.load_object(path=file)
        elif type(file) is dict:
            model_dump = file
        else:
            # Unknown model data format.
            #
            raise dptmodelerrors.InvalidModelDataFormatError()

        # Determine the module and the class of the model.
        #
        model_class_elements = model_dump['class'].split('.')
        model_module_str = '.'.join(model_class_elements[:-1])
        model_class_str = model_class_elements[-1]

        model_module = importlib.import_module(model_module_str)
        model_class = getattr(model_module, model_class_str)

        # Instantiate the model and load the data.
        #
        model = model_class()
        model.load(file=model_dump)

        # Return the prepared model.
        #
        return model

    def load(self, file):
        """
        Load network model and parameters from file or already loaded data structure.

        Args:
            file (str, dict): Model file path or the loaded data dictionary.

        Raises:
            InvalidModelDataFormatError: Invalid model data format.
            ModelClassError: The loaded data does not match the class of the model.
        """

        # If the file is a string, it is used as a file path to load. Otherwise it is expected to contain the already loaded model data.
        #
        if type(file) is str:
            model_dump = dptserialize.load_object(path=file)
        elif type(file) is dict:
            model_dump = file
        else:
            # Unknown model data format.
            #
            raise dptmodelerrors.InvalidModelDataFormatError()

        if self.__classinfo() == model_dump['class']:
            self.__name = model_dump['name']
            self.__description = model_dump['description']

            self._setcustomdata(model_dump['data'])
            self._restoremodelparameters(model_dump['parameters'])
        else:
            # The model class in the loaded data does not match the class of this object.
            #
            raise dptmodelerrors.ModelClassError(self.__classinfo(), model_dump['class'])

    def save(self, file_path):
        """
        Save network model and parameters to file.

        Args:
            file_path (str): Data file path.
        """

        # Construct network dump.
        #
        model_dump = {'name': self.__name,
                      'description': self.__description,
                      'class': self.__classinfo(),
                      'revision': self.__repositoryinfo(),
                      'data': self._customdata(),
                      'parameters': self._modelparameters()}

        # Dump the data to file.
        #
        dptserialize.save_object(content=model_dump, path=file_path)

    def clear(self):
        """Clear the network instance."""

        # Clear everything.
        #
        self._model_instance = None

    @abstractmethod
    def update(self, x, y, *args, **kwargs):
        """
        Update the network.

        Args:
            x (numpy.ndarray or list of numpy.ndarray): an array or list of arrays containing training data.
            y (numpy.ndarray or list of numpy.ndarray): an array or list of arrays containing label data.
            *args (list): Ordered arguments.
            **kwargs (dict): Keyword arguments.

        Returns:
            dict: Output of the update function.
        """

        return {}

    @abstractmethod
    def validate(self, x, y, *args, **kwargs):
        """
        Validate the network.

        Args:
            x (numpy.ndarray or list of numpy.ndarray): an array or list of arrays containing training data.
            y (numpy.ndarray or list of numpy.ndarray): an array or list of arrays containing label data.
            *args (list): Ordered arguments.
            **kwargs (dict): Keyword arguments.

        Returns:
            dict: Output of the validation function.
        """

        return {}

    @abstractmethod
    def predict(self, x, *args, **kwargs):
        """
        Use the network for evaluation.

        Args:
            x (numpy.ndarray or list of numpy.ndarray): an array or list of arrays containing training data.
            *args (list): Ordered arguments.
            **kwargs (dict): Keyword arguments.

        Returns:
            dict: Output of the evaluation function.
        """

        return {}

    @abstractmethod
    def updatelearningrate(self, learning_rate):
        """
        Update the learnig rate.

        Args:
            learning_rate (float): New learning rate.
        """

        pass

    @abstractmethod
    def getnumberofoutputchannels(self):
        """
        Returns the output channels of the network
        """

        pass

    @abstractmethod
    def metricnames(self):
        """
        Get the list of metric names that the network returns.
        Returns:
            list: Metric names.
        """

        pass

    @abstractmethod
    def getreconstructioninformation(self, input_shape=None):
        """
        Calculate the scale factor and padding to reconstruct an input shape.

        This function determines which layers are used to calculate the reconstruction information for a network. If
        input_shape is not give it will be extracted from the network.

        Args:
            input_shape (tuple of ints): The input shape for which to calculate the reconstruction information.

        Returns:
            np.array: lost pixels
            np.array: downsample factor

        Raises:
            MissingNetworkError: The network is not defined.
        """

        return [], []

    @abstractmethod
    def _getreconstructioninformationforlayers(self, input_shape, layers):
        """
        Calculate the scale factor and padding to reconstruct the input shape for a given set of layers.

        This function calculates the information needed to reconstruct the input image shape given a set of layers.

        Args:
            input_shape (tuple of ints): The input shape for which to calculate the reconstruction information.
            layers (list of backend layer objects): selected list of connected layers for which the reconstruction
                information needs to be calculated.

        Returns:
            np.array: lost pixels
            np.array: downsample factor

        Raises:
            MissingNetworkError: The network is not defined.
        """

        return [], []
