# Supplementary material for: Resolution-agnostic tissue segmentation in whole-slide histopathology images with convolutional neural networks
Source: PeerJ. 2019 Dec 17;7:e8242. doi: 10.7717/peerj.8242 (PMC6924324; doi:10.7717/peerj.8242)
Supplement: Supplemental Information 1 [file peerj-07-8242-s001.zip › wsi_tissue_segmentation_source_code/source/digitalpathology/normalizers/normalizerbase.py]

"""
This file contains the base class for normalizing image patches in a batch that were extracted from whole-slide image to a target range.
"""

#----------------------------------------------------------------------------------------------------

class NormalizerBase(object):
    """
    Base class for batch normalization.
    """

    def __init__(self):
        """Initialize the object."""

        # Initialize the base class.
        #
        super().__init__()

    def normalize(self, batch):
        """
        Normalize the batch to the target range.

        Args:
            batch (dict): A {level: {'patches': patches, 'labels': labels, 'weights': weights}} dictionary with extracted patches, corresponding labels or label patches and weight maps.

        Returns:
            dict: Batch dictionary with normalized image patches and labels.
        """

        pass
