# Supplementary material for: Resolution-agnostic tissue segmentation in whole-slide histopathology images with convolutional neural networks
Source: PeerJ. 2019 Dec 17;7:e8242. doi: 10.7717/peerj.8242 (PMC6924324; doi:10.7717/peerj.8242)
Supplement: Supplemental Information 1 [file peerj-07-8242-s001.zip › wsi_tissue_segmentation_source_code/source/digitalpathology/stats/statshandler.py]

"""
This file contains a class for statistics handling and plotting.
"""

import pandas as ps
import os
import numpy as np
import matplotlib

# Set the backend to Agg to write to PNG files without GUI support of the operating system. Unfortunately there is no nicer way to do this. The interactive backends crash upon
# importing pyplot, before they could be switched with a non-interactive one. The other way would be to configure the default backend, but that would need the editing of the
# matplotlibrc file and make the system depend on an external setting.
#
matplotlib.use('agg')

import matplotlib.pyplot as plt

#----------------------------------------------------------------------------------------------------

class StatsHandler(object):
    """This class can collect, save and plot statistics from learning procedure of deep neural networks."""

    def __init__(self, epoch_save_path, epoch_plot_path, epoch_stats_to_plot, experiment_name, append):
        """
        Initialize the object.

        Args:
            epoch_save_path (str, None): Epoch statistics save file path.
            epoch_plot_path (str, None): Epoch statistics plot file path.
            epoch_stats_to_plot (list): List of statistics to plot.
            experiment_name (str): Experiment name for plotting.
            append (bool): Whether to overwrite existing statistics files instead of appending.
        """

        # Initialize the base class.
        #
        super().__init__()

        # Initialize members.
        #
        self.__epoch_save_path = epoch_save_path          # Path for saving the epoch statistics.
        self.__epoch_plot_path = epoch_plot_path          # Path for plotting progress.
        self.__epoch_data_frame = None                    # Data frame for epoch statistics.
        self.__append = append                            # Store whether to overwrite or append.
        self.__experiment_name = experiment_name          # Experiment name for plotting.
        self.__epoch_stats_to_plot = epoch_stats_to_plot  # List of statistics to plot.

        # Hardcoded values.
        #
        self.__plot_epoch_tick_count = 50   # Epoch print line count for plotting.
        self.__plot_value_tick_freq = 0.05  # Value print line frequency for plotting.
        self.__plot_dpi = 100               # Plot render DPI.
        self.__plot_size = (4000, 2000)     # Plot target image size.

        # Load the saved stats.
        #
        self.__load()

    def __load(self):

        # Read the previous statistics file if appending is configured.
        #
        if self.__append and self.__epoch_save_path is not None and os.path.isfile(self.__epoch_save_path):
            self.__epoch_data_frame = ps.read_csv(self.__epoch_save_path)

    def __plotdataset(self, target_path, data_set, x_ticks, x_label, y_range):
        """
        Plot the collected data set.

        Args:
            target_path (str): Target plot file path.
            data_set (list): Data set to plot. List of (legend text, data array) pairs.
            x_ticks (list): X tick labels.
            x_label (str): Label of X axis.
            y_range (tuple): Value range to plot in in (min, max) tuple format.
        """

        # Configure target resolution.
        #
        plt.figure(figsize=(self.__plot_size[0] // self.__plot_dpi, self.__plot_size[1] // self.__plot_dpi), dpi=self.__plot_dpi)

        # Plot the collected data.
        #
        if self.__experiment_name:
            plt.title(self.__experiment_name)

        item_indices = list(range(len(x_ticks)))
        for plot_item in data_set:
            plt.plot(item_indices, plot_item[1], label=plot_item[0])

        # Calculate ticks.
        #
        if len(x_ticks) < self.__plot_epoch_tick_count:
            plot_x_indices = item_indices
            plot_x_ticks = x_ticks
        else:
            plot_x_step = len(x_ticks) / self.__plot_epoch_tick_count
            plot_x_indices = [round(index * plot_x_step) for index in range(self.__plot_epoch_tick_count)]
            plot_x_ticks = [x_ticks[index] for index in plot_x_indices]

            if plot_x_ticks[-1] != x_ticks[-1]:
                plot_x_indices.append(len(x_ticks) - 1)
                plot_x_ticks.append(x_ticks[-1])

        plot_y_indices = np.arange(y_range[0], y_range[1] + self.__plot_value_tick_freq, self.__plot_value_tick_freq)

        # Configure the legend and the ticks.
        #
        plt.legend(bbox_to_anchor=(1.0, 1.0), loc='upper left')
        plt.xlabel(x_label)
        plt.xticks(plot_x_indices, plot_x_ticks, rotation=45)
        plt.yticks(plot_y_indices)
        plt.grid('on')

        # Save the generated figure and clean up.
        #
        plt.savefig(target_path, dpi=self.__plot_dpi, bbox_inches='tight')
        plt.close()

    def append(self, epoch_statistics_row):
        """
        Append data to the epoch data frame.

        Args:
            epoch_statistics_row (dict): Data row. Column name to value mapping.
        """

        if self.__epoch_data_frame is not None:
            self.__epoch_data_frame = self.__epoch_data_frame.append([epoch_statistics_row], ignore_index=True)
        else:
            self.__epoch_data_frame = ps.DataFrame.from_records([epoch_statistics_row])

    def rewind(self, index):
        """
        Remove the entries that are in or after the given epoch making the stats handler ready to receive data from the index-th epoch.

        Args:
            index (int): Index of epoch.
        """

        self.__epoch_data_frame = self.__epoch_data_frame[0:index]

    def save(self):
        """Save the data frames to the configured paths."""

        if self.__epoch_data_frame is not None and self.__epoch_save_path:
            self.__epoch_data_frame.to_csv(self.__epoch_save_path, index=False)

    def plot(self):
        """Plot the epoch statistics and histogram data."""

        # Check epoch statistics plotting is configured.
        #
        if self.__epoch_data_frame is not None and self.__epoch_plot_path:
            # Build data structure to plot.
            #
            plot_data = [(key, self.__epoch_data_frame[key].values) for key in self.__epoch_stats_to_plot if key in self.__epoch_data_frame]

            if plot_data:
                # Configure axes.
                #
                epoch_ticks = self.__epoch_data_frame.index.values.tolist()
                epoch_range = (0.0, 1.0)

                # Plot the data.
                #
                self.__plotdataset(target_path=self.__epoch_plot_path, data_set=plot_data, x_ticks=epoch_ticks, x_label='epoch', y_range=epoch_range)
