# Supplementary material for: Resolution-agnostic tissue segmentation in whole-slide histopathology images with convolutional neural networks
Source: PeerJ. 2019 Dec 17;7:e8242. doi: 10.7717/peerj.8242 (PMC6924324; doi:10.7717/peerj.8242)
Supplement: Supplemental Information 1 [file peerj-07-8242-s001.zip › wsi_tissue_segmentation_source_code/source/digitalpathology/utils/imagefile.py]

"""
This module can copy, move, anonymize and convert image files and contents of a JSON or YAML file.
"""

from ..patch import patchsource as dptpatchsource
from . import foldercontent as dptfoldercontent

import shutil
import os

#----------------------------------------------------------------------------------------------------

def check_image(image_path, logger=None):
    """
    Check if source image exists.

    Args:
        image_path (str): Image path. If it is an MRXS file the corresponding directory will also be checked.
        logger (logging.Logger): Logger object.

    Returns:
        bool: True if slide exists.
    """

    # Check image path.
    #
    image_ok = os.path.exists(image_path)
    image_base_pair = os.path.splitext(image_path)
    if image_base_pair[1].lower() == '.mrxs':
        image_ok = image_ok and os.path.exists(image_base_pair[0])

    if logger:
        logger.info('Checking: {image} ... {ok}'.format(image=image_path, ok=('Ok' if image_ok else 'Failed')))

    # Return result.
    #
    return image_ok

#----------------------------------------------------------------------------------------------------

def relocate_image(source_path, target_path, move, overwrite, logger=None):
    """
    Move image to the target path.

    Args:
        source_path (str): Source image path. If it is an MRXS file the corresponding directory will also be copied/moved.
        target_path (str): Target image path. If it is file name the source file will be renamed.
        move (bool): If true the original files are removed.
        overwrite (bool): Overwrite existing target.
        logger (logging.Logger): Logger object.

    Returns:
        bool, str: Image copied or moved and target image path.
    """

    # Create operation string.
    #
    operation = 'Move' if move else 'Copy'

    # Construct target path.
    #
    target_file_path = os.path.join(target_path, os.path.basename(source_path)) if target_path.endswith(os.path.sep) else target_path

    # Check it target already exists.
    #
    if os.path.isfile(target_file_path) and not overwrite:
        if logger:
            logger.info('{op} target exists: {path}'.format(op=operation, path=target_file_path))

        relocated = False
    else:
        if logger:
            logger.info('{op}: {src} -> {dst}'.format(op=operation, src=source_path, dst=target_path))

        # Create directory structure if necessary.
        #
        target_dir_path = os.path.dirname(target_file_path)
        os.makedirs(target_dir_path, exist_ok=True)

        # Copy or move file.
        #
        if move:
            shutil.move(src=source_path, dst=target_file_path, copy_function=shutil.copyfile)
        else:
            shutil.copyfile(src=source_path, dst=target_file_path)

        relocated = True

    # Copy corresponding directory if the file was MRXS.
    #
    source_extension = os.path.splitext(source_path)[1].lower()
    if source_extension == '.mrxs':
        source_content_directory = os.path.splitext(source_path)[0]
        target_content_directory = os.path.splitext(target_file_path)[0]

        # Collect files from the MRXS content directory.
        #
        file_collection = dptfoldercontent.folder_content(folder_path=source_content_directory, filter_exp=None, recursive=False)
        file_mapping = {file_item: os.path.join(target_content_directory, os.path.basename(file_item)) for file_item in file_collection}

        # Check if target already exists.
        #
        if all(os.path.isfile(target_file_item) for target_file_item in file_mapping.values()) and not overwrite:
            if logger:
                logger.info('{op} target exists: {path}'.format(op=operation, path=target_content_directory))
        else:
            if logger:
                logger.info('{op}: {src} -> {dst}'.format(op=operation, src=source_content_directory, dst=target_content_directory))

            # Create target directory.
            #
            os.makedirs(target_content_directory, exist_ok=True)

            # Copy content.
            #
            for source_file_path, target_file_path in file_mapping.items():
                if not os.path.isfile(target_file_path) or overwrite:
                    if move:
                        shutil.move(src=source_file_path, dst=target_file_path, copy_function=shutil.copyfile)
                    else:
                        shutil.copyfile(src=source_file_path, dst=target_file_path)

            # Remove the old content directory if necessary.
            #
            if move and not os.listdir(source_content_directory):
                shutil.rmtree(path=source_content_directory, ignore_errors=True)

            relocated = True

    # Return the relocated flag and the target file path.
    #
    return relocated, target_file_path

#----------------------------------------------------------------------------------------------------

def copy_image(source_path, target_path, overwrite, logger=None):
    """
    Copy image file or image file with corresponding directory in case of MRXS.

    Args:
        source_path (str): Source image path. 
        target_path (str): Target image path.
        overwrite (bool): Overwrite existing target.
        logger (logging.Logger): Logger object.

    Returns:
        bool: True if the image is copied, false if skipped.
    """

    # Copy image.
    #
    copied, _ = relocate_image(source_path=source_path, target_path=target_path, move=False, overwrite=overwrite, logger=logger)
    return copied

#----------------------------------------------------------------------------------------------------

def move_image(source_path, target_path, overwrite, logger=None):
    """
    Move image file or image file with corresponding directory in case of MRXS.

    Args:
        source_path (str): Source image path.
        target_path (str): Target image path.
        overwrite (bool): Overwrite existing target.
        logger (logging.Logger, None): Logger object. Uses the module default if None.

    Returns:
        bool: True if the image is copied, false if skipped.
    """

    # Move image.
    #
    moved, _ = relocate_image(source_path=source_path, target_path=target_path, move=True, overwrite=overwrite, logger=logger)
    return moved

#----------------------------------------------------------------------------------------------------

def remove_image(image_path, ignore_errors=True, logger=None):
    """
    Remove image.

    Args:
        image_path (str): Image path.
        ignore_errors (bool): Ignore file non-existence errors.
        logger (logging.Logger, None): Logger object.
    """

    if logger:
        logger.info('Remove: {slide}'.format(slide=image_path))

    # Delete file.
    #
    if not ignore_errors or os.path.isfile(path=image_path):
        os.remove(path=image_path)

    # If the file was MRXS delete the corresponding directory too.
    #
    folder, extension = os.path.splitext(image_path)
    if extension.lower() == '.mrxs':
        shutil.rmtree(path=folder, ignore_errors=ignore_errors)

#----------------------------------------------------------------------------------------------------

def remove_patch_source(patch_source, path_replacements=None, ignore_errors=True, logger=None):
    """
    Removes the given image, mask pair.

    Args:
        patch_source (dptpatchsource.PatchSource): Patch source with paths.
        path_replacements (dict, None): Path replacements.
        ignore_errors (bool): Ignore file non-existence errors.
        logger (logging.Logger, None): Logger object.
    """

    # Remove the image.
    #
    image_path = os.path.normpath(patch_source.image_path.format(**path_replacements) if path_replacements is not None else patch_source.image_path)
    remove_image(image_path=image_path, ignore_errors=ignore_errors, logger=logger)

    # Remove the mask.
    #
    if patch_source.mask_path:
        mask_path = os.path.normpath(patch_source.mask_path.format(**path_replacements) if path_replacements is not None else patch_source.mask_path)
        remove_image(image_path=mask_path, ignore_errors=ignore_errors, logger=logger)

    # Remove the stat.
    #
    if patch_source.stat_path:
        stat_path = os.path.normpath(patch_source.stat_path.format(**path_replacements) if path_replacements is not None else patch_source.stat_path)
        remove_image(image_path=stat_path, ignore_errors=ignore_errors, logger=logger)

#----------------------------------------------------------------------------------------------------

def copy_patch_source(patch_source, source_map, target_map, overwrite, logger=None):
    """
    Copies the given image, mask pair to the target path.

    Args:
        patch_source (dptpatchsource.PatchSource): Patch source with paths.
        source_map (dict): Source path replacements.
        target_map (dict): Target path replacements.
        overwrite (bool): Overwrite existing targets.
        logger (logging.Logger, None): Logger object.

    Returns:
        int, int: Number of copied and skipped items.
    """

    # Count the number of copied and skipped items.
    #
    copied_count = 0
    skipped_count = 0

    # Copy the image.
    #
    image_source_path = os.path.normpath(patch_source.image_path.format(**source_map))
    image_target_path = os.path.normpath(patch_source.image_path.format(**target_map))

    image_copied = copy_image(source_path=image_source_path, target_path=image_target_path, overwrite=overwrite, logger=logger)

    if image_copied:
        copied_count += 1
    else:
        skipped_count += 1

    # Copy the mask if present.
    #
    if patch_source.mask_path:
        mask_source_path = os.path.normpath(patch_source.mask_path.format(**source_map))
        mask_target_path = os.path.normpath(patch_source.mask_path.format(**target_map))

        mask_copied = copy_image(source_path=mask_source_path, target_path=mask_target_path, overwrite=overwrite, logger=logger)

        if mask_copied:
            copied_count += 1
        else:
            skipped_count += 1

    # Copy the stat file if present.
    #
    if patch_source.stat_path:
        stat_source_path = os.path.normpath(patch_source.stat_path.format(**source_map))
        stat_target_path = os.path.normpath(patch_source.stat_path.format(**target_map))

        stat_copied = copy_image(source_path=stat_source_path, target_path=stat_target_path, overwrite=overwrite, logger=logger)

        if stat_copied:
            copied_count += 1
        else:
            skipped_count += 1

    # Return the number of copied and skipped items.
    #
    return copied_count, skipped_count

#----------------------------------------------------------------------------------------------------

def copy_batch_source(batch_source, source_replacements, target_replacements, purposes, categories, overwrite, logger=None):
    """
    Copy the batch source content.

    Args:
        batch_source (dptbatchsource.BatchSource): Batch source to copy.
        source_replacements (dict): Source path replacements.
        target_replacements (dict): Target path replacements.
        purposes (list, None): Purposes to copy. If None, all purposes are copied.
        categories (list, None): Categories to copy. If None, all categories are copied.
        overwrite (bool): Overwrite existing targets.
        logger (logging.Logger, None): Logger object.

    Returns:
        int, int: Number of copied items and number of skipped items.
    """

    # Print the number of copied and skipped items.
    #
    copied_items = 0
    skipped_items = 0

    # Calculate the source and target replacements.
    #
    complete_source_replacements = batch_source.replacements.copy()
    complete_source_replacements.update(source_replacements)

    complete_target_replacements = batch_source.replacements.copy()
    complete_target_replacements.update(target_replacements)

    # Process each image-mask pair in the batch source.
    #
    for source_item in batch_source.items(purpose_id=purposes, category_id=categories, replace=False):
        # Copy items.
        #
        copied_from_source, skipped_from_source = copy_patch_source(patch_source=source_item,
                                                                    source_map=complete_source_replacements,
                                                                    target_map=complete_target_replacements,
                                                                    overwrite=overwrite,
                                                                    logger=logger)
        copied_items += copied_from_source
        skipped_items += skipped_from_source

    # Return the statistics.
    #
    return copied_items, skipped_items
