# Supplementary material for: Resolution-agnostic tissue segmentation in whole-slide histopathology images with convolutional neural networks
Source: PeerJ. 2019 Dec 17;7:e8242. doi: 10.7717/peerj.8242 (PMC6924324; doi:10.7717/peerj.8242)
Supplement: Supplemental Information 1 [file peerj-07-8242-s001.zip › wsi_tissue_segmentation_source_code/source/digitalpathology/utils/loggers.py]

"""
This module contains simple helper functions that create logger objects.
"""

import logging
import sys

#----------------------------------------------------------------------------------------------------

def filelogger(name, log_path=None, debug=False):
    """
    Get a logger object that logs all messages to the console. If the log path is configured, it also logs to the file.

    Args:
        name (str, None): Name of the logger.
        log_path (str, None): Log file path.
        debug (bool): If true the logging level will be DEBUG, otherwise INFO on the console.

    Returns:
        (logging.Logger): Logger object.
    """

    # Configure logging.
    #
    logger = logging.getLogger(name=None)
    logger.setLevel(level=logging.NOTSET)

    # Clear current handlers.
    #
    logger.handlers.clear()

    # Add file log handler.
    #
    if log_path:
        file_log_level = logging.DEBUG
        file_log_entry_format = '%(asctime)s %(levelname)s %(module)s: %(message)s'
        file_log_formatter = logging.Formatter(fmt=file_log_entry_format)
        file_log_handler = logging.FileHandler(filename=log_path, mode='a')
        file_log_handler.setFormatter(fmt=file_log_formatter)
        file_log_handler.setLevel(level=file_log_level)

        logger.addHandler(hdlr=file_log_handler)

    # Add console stream log handler.
    #
    console_log_level = logging.DEBUG if debug else logging.INFO
    console_log_entry_format = '%(message)s'
    console_log_formatter = logging.Formatter(fmt=console_log_entry_format)
    console_log_handler = logging.StreamHandler(stream=sys.stdout)
    console_log_handler.setFormatter(fmt=console_log_formatter)
    console_log_handler.setLevel(level=console_log_level)

    logger.addHandler(hdlr=console_log_handler)

    # Return a created logger object.
    #
    return logging.getLogger(name=name)

#----------------------------------------------------------------------------------------------------

def consolelogger(name, debug=False):
    """
    Get a logger object that logs all messages to the console.

    Args:
        name (str): Name of the logger.
        debug (bool): If true the logging level will be DEBUG, otherwise INFO.

    Returns:
        logging.Logger: Logger object.
    """

    # Configure logging.
    #
    logger = logging.getLogger(name=None)
    logger.setLevel(level=logging.NOTSET)

    # Clear current handlers.
    #
    logger.handlers.clear()

    # Add console stream log handler.
    #
    console_log_level = logging.DEBUG if debug else logging.INFO
    console_log_entry_format = '%(message)s'
    console_log_formatter = logging.Formatter(fmt=console_log_entry_format)
    console_log_handler = logging.StreamHandler(stream=sys.stdout)
    console_log_handler.setFormatter(fmt=console_log_formatter)
    console_log_handler.setLevel(level=console_log_level)

    logger.addHandler(hdlr=console_log_handler)

    # Return a created logger object.
    #
    return logging.getLogger(name=name)

#----------------------------------------------------------------------------------------------------

def silentlogger(name):
    """
    Return a logger object that just consumes all logging messages without logging.

    Args:
        name (str): Name of the logger.

    Returns:
        logging.Logger: Logger object.
    """

    # Configure logging.
    #
    logger = logging.getLogger(name=None)
    logger.setLevel(level=logging.INFO)

    # Clear current handlers.
    #
    logger.handlers.clear()

    # Return a created logger object.
    #
    return logging.getLogger(name=name)
